# Supplementary material for: iTRAQ-Based Quantitative Proteomic Analysis Reveals Changes in Metabolite Biosynthesis in Monascus purpureus in Response to a Low-Frequency Magnetic Field
Source: Toxins (Basel). 2018 Oct 29;10(11):440. doi: 10.3390/toxins10110440 (PMC6267588; doi:10.3390/toxins10110440)
Supplement: Supplementary file 1 [file toxins-10-00440-s001.zip]

Archive with 1 entries (1 files):
- toxins-364996-SI.xlsx
