# Supplementary material for: iTRAQ-Based Quantitative Proteomic Analysis Reveals Changes in Metabolite Biosynthesis in Monascus purpureus in Response to a Low-Frequency Magnetic Field
Source: Toxins (Basel). 2018 Oct 29;10(11):440. doi: 10.3390/toxins10110440 (PMC6267588; doi:10.3390/toxins10110440)
Supplement: Supplementary file 1 [file toxins-10-00440-s001.zip › toxins-364996-SI.xlsx]

## Sheet: diff protP<0.05,ratio>1.2或<0.83
Accession	Description	Coverage	# Proteins	# Unique Peptides	# Peptides	# PSMs	A1/ref	A2/ref	A3/ref	B1/ref	B2/ref	B3/ref	Ratio B/A	T test B Vs A	# AAs	MW [kDa]	calc. pI
A0A0A2LFH8	Uncharacterized protein OS=Penicillium italicum GN=PITC_024860 PE=4 SV=1 - [A0A0A2LFH8_PENIT]	1.4	1	1	1	1	1.01617	0.994958	0.997725	1.15813	1.17122	1.17218	1.16374	3.41338e-05	572	61.5412	9.30518
A0A017SKA2	60S ribosomal protein L30-2 OS=Aspergillus ruber CBS 135680 GN=EURHEDRAFT_410826 PE=4 SV=1 - [A0A017SKA2_9EURO]	26.14	14	2	2	8	0.984139	0.981609	0.958939	0.817227	0.833669	0.828956	0.847903	9.37738e-05	88	9.37794	9.5542
S7ZHI5	3-isopropylmalate dehydratase OS=Penicillium oxalicum (strain 114-2 / CGMCC 5302) GN=PDE_03102 PE=3 SV=1 - [S7ZHI5_PENO1]	1.43	9	1	1	1	1.02699	0.945935	1.03375	1.2895	1.27482	1.18833	1.24811	0.00419671	770	83.6133	6.07471
Q0CLE5	Predicted protein OS=Aspergillus terreus (strain NIH 2624 / FGSC A1156) GN=ATEG_05489 PE=4 SV=1 - [Q0CLE5_ASPTN]	2.01	1	1	1	2	0.993084	1.00251	1.01175	0.887968	0.893456	0.911847	0.895563	0.000313579	548	60.1621	9.43701
A2R2Q6	Sterol 24-C-methyltransferase OS=Aspergillus niger (strain CBS 513.88 / FGSC A1513) GN=An14g01590 PE=3 SV=1 - [A2R2Q6_ASPNC]	16.71	26	5	5	26	1.00383	1.0212	1.02022	0.890731	0.889084	0.915269	0.885012	0.000328928	377	42.3968	6.21436
A1DIQ3	60S ribosomal protein L37a OS=Neosartorya fischeri (strain ATCC 1020 / DSM 3700 / FGSC A1164 / NRRL 181) GN=NFIA_092210 PE=3 SV=1 - [A1DIQ3_NEOFI]	30.34	9	3	3	40	0.902369	1.117	0.97587	0.816547	0.821491	0.748471	0.796769	0.0392475	89	9.76218	10.0669
B8NXN7	Uncharacterized protein OS=Aspergillus flavus (strain ATCC 200026 / FGSC A1120 / NRRL 3357 / JCM 12722 / SRRC 167) GN=AFLA_008570 PE=4 SV=1 - [B8NXN7_ASPFN]	2.74	1	1	1	1	0.99005	1.01498	1.00422	1.16152	1.21026	1.1769	1.17925	0.000365477	620	70.2861	6.30322
A1CI65	Aha1 domain family OS=Aspergillus clavatus (strain ATCC 1007 / CBS 513.65 / DSM 816 / NCTC 3887 / NRRL 1) GN=ACLA_050420 PE=4 SV=1 - [A1CI65_ASPCL]	2.77	9	1	1	1	1.09566	1.14005	0.782089	0.642026	0.556527	0.657838	0.615147	0.0296593	325	36.0713	5.57959
A0A084BYP5	Cytochrome c peroxidase Ccp1 OS=Aspergillus fumigatus var. RP-2014 GN=BA78_5950 PE=3 SV=1 - [A0A084BYP5_ASPFM]	2.19	3	1	1	2	1.00814	1.00358	0.996831	0.916769	0.916696	0.891789	0.905836	0.000454449	366	40.3402	8.55811
A1DM76	Enolase/allergen Asp F 22 OS=Neosartorya fischeri (strain ATCC 1020 / DSM 3700 / FGSC A1164 / NRRL 181) GN=NFIA_052420 PE=3 SV=1 - [A1DM76_NEOFI]	15.3	2	2	5	135	1.00422	1.01229	1.00727	1.05245	1.04228	1.0487	1.03957	0.000459415	438	47.3154	5.56689
K9J9S4	Cytochrome c OS=Monascus ruber PE=3 SV=1 - [K9J9S4_9EURO]	16.51	25	1	2	18	0.984437	0.999154	1.0045	0.925519	0.92758	0.915039	0.926389	0.000508769	109	11.4267	9.0708
A0A084BK20	Alpha 1,2 mannosyltransferase Alg2 OS=Aspergillus fumigatus var. RP-2014 GN=BA78_1950 PE=4 SV=1 - [A0A084BK20_ASPFM]	2.77	2	1	1	7	1.01607	0.931264	1.07389	1.34743	1.26261	1.33147	1.3046	0.00330017	470	52.3178	9.01221
I8A529	Alpha tubulin OS=Aspergillus oryzae (strain 3.042) GN=Ao3042_03457 PE=3 SV=1 - [I8A529_ASPO3]	14.51	15	1	7	33	0.884045	1.22037	0.912589	0.724899	0.683559	0.566039	0.654456	0.0418815	448	50.1363	5.09717
I8AAX4	ATP-dependent RNA helicase OS=Aspergillus oryzae (strain 3.042) GN=Ao3042_00304 PE=4 SV=1 - [I8AAX4_ASPO3]	7.74	22	2	2	4	1.00488	1	1.01243	0.959294	0.944632	0.956174	0.947898	0.000798944	310	35.6814	7.32764
Q0CI84	Non-specific serine/threonine protein kinase OS=Aspergillus terreus (strain NIH 2624 / FGSC A1156) GN=ATEG_06600 PE=4 SV=1 - [Q0CI84_ASPTN]	0.71	1	1	1	1	1.01809	0.997006	0.993905	1.08291	1.10555	1.10063	1.09308	0.000804735	843	94.7132	9.29053
A0A017SSI4	Kynureninase OS=Aspergillus ruber CBS 135680 GN=BNA5 PE=3 SV=1 - [A0A017SSI4_9EURO]	2.8	1	1	1	10	1.00848	1.03422	0.984135	1.1403	1.14412	1.13309	1.12907	0.000924666	464	51.1881	6.29053
A0A0F8UTP0	Molecular chaperone Hsp70 OS=Aspergillus ochraceoroseus GN=AOCH_003786 PE=3 SV=1 - [A0A0F8UTP0_9EURO]	27.29	4	2	16	191	1.0314	0.9903	1.01007	1.16481	1.15314	1.20291	1.16132	0.00104426	623	68.305	5.23682
A0A0A2IKN5	Deoxyhypusine hydroxylase OS=Penicillium expansum GN=LIA1 PE=3 SV=1 - [A0A0A2IKN5_PENEN]	5.45	23	2	2	2	1.02158	0.981962	1.00479	1.1409	1.17653	1.13385	1.14724	0.00108074	330	35.9723	4.75439
A0A0D9M0F7	Amino acid polyamine transporter I OS=Penicillium solitum GN=U727_00432750121 PE=4 SV=1 - [A0A0D9M0F7_9EURO]	1.21	1	1	1	1	1	1.00411	1.00484	1.1566	1.37337	1.58789	1.36854	0.0411968	580	63.0987	8.86572
A0A0F0IPP9	Ribosomal protein S4/S9 N-terminal domain protein OS=Aspergillus parasiticus SU-1 GN=P875_00108882 PE=3 SV=1 - [A0A0F0IPP9_ASPPA]	22.28	18	1	6	27	1.02386	0.99517	1.00217	0.872204	0.810384	0.842658	0.835841	0.00113159	193	22.2181	10.0962
A0A0D9NAI9	Aldehyde dehydrogenase family protein OS=Aspergillus flavus AF70 GN=P034_03506562 PE=3 SV=1 - [A0A0D9NAI9_ASPFL]	4.83	5	2	2	8	0.970468	0.997806	1.02102	0.819253	0.859446	0.847053	0.844933	0.00120228	497	53.9474	6.26514
D7RYK9	Pyruvate decarboxylase OS=Monascus purpureus PE=2 SV=1 - [D7RYK9_MONPU]	22.11	4	11	11	91	0.989968	1.01213	1.00472	1.05982	1.06494	1.07459	1.06403	0.00120254	570	63.0933	6.63916
A0A0F8WAP9	Putative allergen OS=Aspergillus rambellii GN=ARAM_006140 PE=4 SV=1 - [A0A0F8WAP9_9EURO]	5.39	1	1	1	14	1.02191	0.988311	1.007	1.11682	1.14038	1.16293	1.13353	0.00123511	167	17.761	6.16357
W6QFF6	Armadillo-type fold OS=Penicillium roqueforti FM164 GN=PROQFM164_S04g000419 PE=4 SV=1 - [W6QFF6_PENRO]	0.91	6	1	1	1	0.928145	1.13931	0.946547	0.686947	0.56383	0.58607	0.609439	0.00714183	993	110.075	6.34131
P53430	Glyceraldehyde-3-phosphate dehydrogenase OS=Monascus purpureus GN=GPD1 PE=3 SV=3 - [G3P_MONPU]	55.19	28	12	16	723	1.0284	0.98251	0.991307	1.11498	1.10985	1.11558	1.11264	0.00135616	337	36.3796	6.81494
A0A0F0IKK8	ARP2/3 complex 20 kDa subunit ARPC4 OS=Aspergillus parasiticus SU-1 GN=P875_00076154 PE=4 SV=1 - [A0A0F0IKK8_ASPPA]	13.02	16	2	2	3	1.11583	1.12384	0.780834	0.600014	0.645144	0.719077	0.6503	0.0408218	169	19.5853	7.50342
A1C9Q1	Aspartokinase OS=Aspergillus clavatus (strain ATCC 1007 / CBS 513.65 / DSM 816 / NCTC 3887 / NRRL 1) GN=ACLA_008890 PE=3 SV=1 - [A1C9Q1_ASPCL]	3.07	1	1	1	1	1.03163	1.10235	0.880516	0.758183	0.65896	0.694301	0.700429	0.0136362	521	57.0805	6.13818
G3Y244	Eukaryotic translation initiation factor 3 subunit I OS=Aspergillus niger (strain ATCC 1015 / CBS 113.46 / FGSC A1144 / LSHB Ac4 / NCTC 3858a / NRRL 328 / USDA 3528.7) GN=TIF34 PE=3 SV=1 - [G3Y244_ASPNA]	7.14	12	2	2	4	0.974412	1.01895	0.994025	0.893522	0.869109	0.881758	0.885186	0.00146903	336	37.5328	6.75635
A2QPX4	Aspergillus niger contig An08c0020, genomic contig OS=Aspergillus niger (strain CBS 513.88 / FGSC A1513) GN=An08g00520 PE=4 SV=1 - [A2QPX4_ASPNC]	4.46	3	1	1	2	0.954809	1.14783	0.910853	0.7621	0.732802	0.76223	0.749008	0.0264588	359	39.3864	7.91357
A0A0F0IAR9	Uncharacterized protein OS=Aspergillus parasiticus SU-1 GN=P875_00034117 PE=3 SV=1 - [A0A0F0IAR9_ASPPA]	2.63	4	1	1	3	1.0149	0.981148	1.01797	1.12474	1.14441	1.17692	1.14335	0.0017068	380	40.9725	5.96045
A0A0F8U2S3	ATP synthase subunit d OS=Aspergillus rambellii GN=ARAM_005482 PE=4 SV=1 - [A0A0F8U2S3_9EURO]	6.36	13	1	1	17	0.987064	1.02538	1.00413	0.8825	0.909962	0.907583	0.895071	0.00172431	173	19.4951	8.32373
A2R1K3	Aspergillus niger contig An13c0060, genomic contig OS=Aspergillus niger (strain CBS 513.88 / FGSC A1513) GN=An13g01530 PE=4 SV=1 - [A2R1K3_ASPNC]	17.65	9	1	2	29	0.997423	0.975384	1.02062	1.38239	1.47342	1.24149	1.36877	0.00586785	102	12.2602	5.8208
A1CT60	Phosphoenolpyruvate carboxykinase AcuF OS=Aspergillus clavatus (strain ATCC 1007 / CBS 513.65 / DSM 816 / NCTC 3887 / NRRL 1) GN=ACLA_081870 PE=3 SV=1 - [A1CT60_ASPCL]	8.99	21	5	5	27	1.02812	1.00198	0.97285	0.806846	0.85941	0.843953	0.835914	0.00181611	601	66.4789	6.1001
A2QUT2	Aspergillus niger contig An09c0220, genomic contig OS=Aspergillus niger (strain CBS 513.88 / FGSC A1513) GN=An09g06690 PE=4 SV=1 - [A2QUT2_ASPNC]	18.35	14	1	1	1	0.880571	1.07191	1.05712	0.746544	0.680154	0.687647	0.702533	0.0100718	109	11.4898	7.29834
C8VMQ7	ATP synthase subunit alpha OS=Emericella nidulans (strain FGSC A4 / ATCC 38163 / CBS 112.46 / NRRL 194 / M139) GN=ANIA_01523 PE=3 SV=1 - [C8VMQ7_EMENI]	19.6	9	1	11	132	1.15316	0.976148	0.881697	0.818913	0.746783	0.751668	0.769632	0.0493536	556	60.0294	9.14404
A2QQE6	Phosphoglycerate kinase OS=Aspergillus niger (strain CBS 513.88 / FGSC A1513) GN=An08g02260 PE=3 SV=1 - [A2QQE6_ASPNC]	9.59	3	2	4	245	0.990584	0.998269	0.984204	1.04363	1.06356	1.07322	1.06975	0.00198251	417	44.3326	6.59521
A0A017SLZ0	60S ribosomal protein L3 OS=Aspergillus ruber CBS 135680 GN=EURHEDRAFT_549927 PE=3 SV=1 - [A0A017SLZ0_9EURO]	9.39	8	2	5	15	1.00698	0.979828	1.03323	1.13297	1.11567	1.14288	1.123	0.00203715	458	51.6487	10.272
A0A0A2JQP0	ATPase, F1 complex, OSCP/delta subunit OS=Penicillium expansum GN=PEX1_079200 PE=3 SV=1 - [A0A0A2JQP0_PENEN]	3.98	7	1	1	1	0.92564	1.03908	1.04428	0.868683	0.866729	0.739777	0.822596	0.0365928	226	23.6627	9.48096
A0A0F8UBQ7	Uncharacterized protein (Fragment) OS=Aspergillus ochraceoroseus GN=AOCH_006926 PE=3 SV=1 - [A0A0F8UBQ7_9EURO]	22.92	14	3	3	10	0.966611	1.01547	1.02349	0.836077	0.873007	0.83174	0.845371	0.00217199	96	10.9129	10.0962
A0A0A2JPJ9	ATPase, P-type, K/Mg/Cd/Cu/Zn/Na/Ca/Na/H-transporter OS=Penicillium expansum GN=PEX1_039060 PE=3 SV=1 - [A0A0A2JPJ9_PENEN]	7.52	29	1	7	55	0.924226	0.996476	1.08616	1.21761	1.27151	1.22002	1.23356	0.00945224	1011	111.31	5.84619
G3K2B7	Beta-tubulin (Fragment) OS=Penicillium melanoconidium PE=4 SV=1 - [G3K2B7_9EURO]	19.48	1	1	1	1	0.994597	1.06796	0.949416	0.794899	0.784806	0.7761	0.782147	0.00333075	77	8.56716	7.41553
A0A0F7TTX8	Glucose-6-phosphate isomerase OS=Penicillium brasilianum GN=PMG11_07922 PE=3 SV=1 - [A0A0F7TTX8_9EURO]	6.44	10	2	4	31	1.03283	1.00569	0.979271	1.11368	1.13884	1.14932	1.12726	0.00239717	621	68.5277	6.34131
R9UP10	Uncharacterized protein OS=Monascus pilosus GN=2382 PE=4 SV=1 - [R9UP10_9EURO]	1.53	1	1	1	1	1.0065	1.00439	0.998208	1.24583	1.19302	1.14813	1.19204	0.00244891	459	51.1627	5.80811
M9NX19	Beta-tubulin (Fragment) OS=Penicillium sp. KJ-2012 GN=TUB2 PE=3 SV=1 - [M9NX19_9EURO]	17.88	1172	1	3	99	0.889376	1.11299	1.00947	0.7447	0.637132	0.654273	0.676036	0.011052	179	19.3023	5.03369
A0A017SSC3	Allergen Asp f 22 OS=Aspergillus ruber CBS 135680 GN=EURHEDRAFT_446017 PE=3 SV=1 - [A0A017SSC3_9EURO]	16.67	1	2	5	98	1.03229	0.981382	0.996722	1.13508	1.20511	1.18417	1.17073	0.00261283	438	47.2994	5.79541
A0A088CKB3	Beta-tubulin (Fragment) OS=Penicillium gracilentum PE=4 SV=1 - [A0A088CKB3_9EURO]	18.99	1	1	1	1	1.01581	1.07505	0.92193	0.747421	0.724657	0.693021	0.718634	0.00394106	79	8.64621	5.2876
A0A0F0ILP3	Catalase OS=Aspergillus parasiticus SU-1 GN=P875_00075724 PE=4 SV=1 - [A0A0F0ILP3_ASPPA]	1.71	1	1	1	1	1.01328	0.948767	1.04447	0.79404	0.839435	0.778912	0.802388	0.00411567	585	65.9796	7.66455
A0A0A2IXR4	Mitochondrial carrier protein OS=Penicillium expansum GN=PEX1_076580 PE=3 SV=1 - [A0A0A2IXR4_PENEN]	20.26	20	1	7	189	1.00658	1.01672	0.979482	0.878383	0.864731	0.812091	0.850944	0.0029429	311	33.6074	9.81787
A0A017SCY3	Ubiquitin-domain-containing protein OS=Aspergillus ruber CBS 135680 GN=EURHEDRAFT_412996 PE=4 SV=1 - [A0A017SCY3_9EURO]	32.47	53	5	5	53	1.02395	0.984284	0.993151	1.10733	1.0958	1.0794	1.09367	0.00294821	154	17.6454	9.78857
R9UMB2	Putative quinone-oxidoreductase-like protein OS=Monascus pilosus GN=2368E PE=4 SV=1 - [R9UMB2_9EURO]	10.3	3	4	4	50	1.00238	1.00223	1.01029	1.04954	1.07497	1.05275	1.05385	0.00301978	369	39.3398	9.18799
S8AUK5	Uncharacterized protein OS=Penicillium oxalicum (strain 114-2 / CGMCC 5302) GN=PDE_04768 PE=3 SV=1 - [S8AUK5_PENO1]	2.52	1	1	1	1	1.00502	0.988556	1.01471	1.12472	1.10257	1.07808	1.09876	0.00306724	397	43.2115	5.19873
A0A0A2JL32	Aldolase-type TIM barrel OS=Penicillium expansum GN=PEX1_092950 PE=4 SV=1 - [A0A0A2JL32_PENEN]	4.51	16	1	2	13	1.01543	0.957967	1.0209	1.13074	1.13601	1.16561	1.1463	0.00308618	355	37.5019	6.96143
A0A017S4D8	Putative polyketide synthase OS=Aspergillus ruber CBS 135680 GN=EURHEDRAFT_380844 PE=4 SV=1 - [A0A017S4D8_9EURO]	0.23	1	1	1	2	1.03271	0.961887	1.0119	1.15798	1.233	1.18792	1.19039	0.00324267	2595	287.876	6.21436
A1CQY3	CBS and PB1 domain protein OS=Aspergillus clavatus (strain ATCC 1007 / CBS 513.65 / DSM 816 / NCTC 3887 / NRRL 1) GN=ACLA_027790 PE=4 SV=1 - [A1CQY3_ASPCL]	2.56	8	1	1	6	0.991957	1.02613	0.932017	0.747567	0.694307	0.735651	0.738117	0.00127746	587	63.9514	5.87158
A0A0A2HYA4	Septin OS=Penicillium expansum GN=PEX1_020740 PE=3 SV=1 - [A0A0A2HYA4_PENEN]	12	26	4	4	17	1.02431	1.02145	1.00081	1.09544	1.07507	1.10939	1.07659	0.00331054	375	42.7088	5.21143
A1CQS0	Coproporphyrinogen III oxidase, putative OS=Aspergillus clavatus (strain ATCC 1007 / CBS 513.65 / DSM 816 / NCTC 3887 / NRRL 1) GN=ACLA_027130 PE=4 SV=1 - [A1CQS0_ASPCL]	7.95	27	5	5	19	1.03378	0.950088	1.0288	1.2001	1.16856	1.27964	1.21099	0.00772173	440	50.0982	7.51807
A1CB22	Topisomerase II associated protein (Pat1), putative OS=Aspergillus clavatus (strain ATCC 1007 / CBS 513.65 / DSM 816 / NCTC 3887 / NRRL 1) GN=ACLA_013770 PE=4 SV=1 - [A1CB22_ASPCL]	1.94	1	1	1	1	0.990022	0.99665	1.02168	1.06298	1.07995	1.08558	1.07318	0.00339447	826	91.4329	6.44287
B8NTS5	Ran GTPase activating protein 1 (RNA1 protein) OS=Aspergillus flavus (strain ATCC 200026 / FGSC A1120 / NRRL 3357 / JCM 12722 / SRRC 167) GN=AFLA_100060 PE=4 SV=1 - [B8NTS5_ASPFN]	2.88	4	1	1	2	1.0264	0.980379	1.0009	1.13537	1.13311	1.09338	1.11776	0.00345177	417	46.0584	4.75439
B8NYP7	U5 snRNP component Snu114, putative OS=Aspergillus flavus (strain ATCC 200026 / FGSC A1120 / NRRL 3357 / JCM 12722 / SRRC 167) GN=AFLA_012170 PE=4 SV=1 - [B8NYP7_ASPFN]	2.87	22	1	2	31	0.970854	1.01555	1.02244	1.15425	1.11313	1.12101	1.12614	0.00350072	801	88.7419	5.021
C8V668	Proteasome component Pre6, putative (AFU_orthologue AFUA_5G02150) OS=Emericella nidulans (strain FGSC A4 / ATCC 38163 / CBS 112.46 / NRRL 194 / M139) GN=ANIA_08054 PE=4 SV=1 - [C8V668_EMENI]	10.16	22	2	2	14	0.993042	0.953471	1.04771	1.15609	1.19062	1.18327	1.17893	0.00365126	246	26.9761	8.33838
A0A0D9MQD8	Alcohol dehydrogenase GroES-like domain protein OS=Aspergillus flavus AF70 GN=P034_01174737 PE=3 SV=1 - [A0A0D9MQD8_ASPFL]	7.26	15	3	3	19	0.976323	1.00595	1.03266	1.09925	1.11901	1.12665	1.10945	0.00378483	358	38.1836	6.84424
A2QAY1	Aspergillus niger contig An01c0400, genomic contig OS=Aspergillus niger (strain CBS 513.88 / FGSC A1513) GN=An01g13190 PE=3 SV=1 - [A2QAY1_ASPNC]	21.4	16	6	6	26	1.00653	1.00654	1.01172	1.02627	1.03922	1.03497	1.02502	0.00381386	215	23.8615	9.21729
A0A0A2KQV0	Transaldolase OS=Penicillium italicum GN=PITC_095250 PE=3 SV=1 - [A0A0A2KQV0_PENIT]	13.72	22	3	3	12	1.01129	1.00492	0.996487	1.11893	1.19589	1.13269	1.14432	0.00383816	277	30.4388	6.26514
G7XC38	Glucose-6-phosphate 1-dehydrogenase OS=Aspergillus kawachii (strain NBRC 4308) GN=AKAW_02516 PE=3 SV=1 - [G7XC38_ASPKW]	1.82	9	1	1	4	1.00657	1.01423	1.01776	1.11329	1.11473	1.17371	1.11952	0.00388265	494	57.1622	6.58057
Q0CN49	Cytochrome c1, mitochondrial线粒体 OS=Aspergillus terreus (strain NIH 2624 / FGSC A1156) GN=ATEG_04885 PE=4 SV=1 - [Q0CN49_ASPTN]	3.16	1	2	2	3	0.968694	1.14552	0.900997	0.802612	0.77671	0.736141	0.767926	0.0364748	316	34.7314	7.88428
A0A0A2JD55	60S ribosomal protein L13 OS=Penicillium expansum GN=PEX1_082590 PE=3 SV=1 - [A0A0A2JD55_PENEN]	23.56	12	2	8	62	1.03918	0.991502	0.992169	1.09656	1.11527	1.11135	1.09935	0.00396423	225	25.519	10.7554
Q0CTT4	Protein BMH2 OS=Aspergillus terreus (strain NIH 2624 / FGSC A1156) GN=ATEG_02900 PE=4 SV=1 - [Q0CTT4_ASPTN]	28.41	22	7	8	49	0.994751	0.982881	1.02537	1.08694	1.10884	1.08057	1.09103	0.00397047	271	30.403	4.90674
G7XFR3	Dihydrofolate reductase OS=Aspergillus kawachii (strain NBRC 4308) GN=AKAW_03886 PE=4 SV=1 - [G7XFR3_ASPKW]	4.1	1	1	1	1	0.997342	0.979761	1.03058	1.23425	1.28829	1.28784	1.26688	0.000329334	293	31.516	5.79541
A0A0A2KRC2	Prolyl 4-hydroxylase, alpha subunit OS=Penicillium italicum GN=PITC_021080 PE=4 SV=1 - [A0A0A2KRC2_PENIT]	3.22	16	2	2	6	1.04458	1.01111	1.00958	1.14841	1.10745	1.11379	1.0993	0.00404536	653	73.2862	4.53857
A0A0F7TRN4	Putative Alcohol dehydrogenase I OS=Penicillium brasilianum GN=PMG11_08058 PE=3 SV=1 - [A0A0F7TRN4_9EURO]	14.57	34	1	3	41	0.996563	0.969351	1.04124	1.21353	1.23785	1.15034	1.19772	0.00406728	350	37.1343	7.10791
C8V5J4	DNA helicase OS=Emericella nidulans (strain FGSC A4 / ATCC 38163 / CBS 112.46 / NRRL 194 / M139) GN=ANIA_10497 PE=3 SV=1 - [C8V5J4_EMENI]	1.77	8	1	1	1	0.954985	1.10998	0.948187	0.675724	0.669946	0.817234	0.717821	0.0166177	847	93.5423	6.3667
Q5US37	DNA-directed RNA polymerase (Fragment) OS=Hamigera avellanea PE=3 SV=1 - [Q5US37_9EURO]	2.74	17	1	1	2	0.951711	1.11016	0.949637	0.651945	0.662765	0.639436	0.648892	0.00276684	693	77.9416	8.04541
A0A017SPQ4	Electron transfer电子传递 flavo protein-ubiquinon Qe oxidoreductase mitochondrial OS=Aspergillus ruber CBS 135680 GN=EURHEDRAFT_274954 PE=4 SV=1 - [A0A017SPQ4_9EURO]	3.29	20	2	2	2	0.972702	1.04715	0.984378	0.750471	0.884393	0.812786	0.814735	0.014656	638	70.3902	6.63916
Q3HNE6	Superoxide dismutase OS=Monascus aurantiacus GN=sod PE=2 SV=1 - [Q3HNE6_9EURO]	29.65	1	5	5	60	0.998735	0.980026	1.02716	1.10516	1.10353	1.07938	1.09387	0.00422215	199	22.1124	8.14795
A0A0G4PR96	Acyl carrier protein-like OS=Penicillium camembertii GN=PCAMFM013_S031g000093 PE=4 SV=1 - [A0A0G4PR96_PENCA]	7.87	1	1	1	4	1.04097	0.951529	1.01646	1.18072	1.16543	1.1524	1.16271	0.00426692	89	9.86784	4.36084
A0A0F0I0K7	RNA recognition motif in protein Vip1 OS=Aspergillus parasiticus SU-1 GN=P875_00042475 PE=4 SV=1 - [A0A0F0I0K7_ASPPA]	5.73	11	2	2	6	1.0316	1.01006	0.965295	1.2225	1.13974	1.20757	1.18718	0.00426888	279	29.0245	6.22705
A0A0F8UZ66	Uncharacterized protein OS=Aspergillus ochraceoroseus GN=AOCH_002566 PE=4 SV=1 - [A0A0F8UZ66_9EURO]	12.71	19	2	7	35	1.02271	1.00082	1.00844	1.07164	1.0985	1.11678	1.08409	0.00433362	653	71.629	6.82959
I7ZMI5	Glutamate/leucine/phenylalanine/valine dehydrogenase OS=Aspergillus oryzae (strain 3.042) GN=Ao3042_10838 PE=4 SV=1 - [I7ZMI5_ASPO3]	6.31	13	2	7	33	1.00934	0.956113	1.04132	1.1552	1.1421	1.17682	1.15543	0.00437966	1061	120.356	6.49365
A0A0F8WL62	60S ribosomal protein (Fragment) OS=Aspergillus ochraceoroseus GN=AOCH_005424 PE=3 SV=1 - [A0A0F8WL62_9EURO]	33.33	11	1	4	30	0.997338	1.00792	1.00371	0.793145	0.88413	0.858208	0.842641	0.00440965	135	14.2686	10.0522
A0A017SGX5	Heat shock protein 70 OS=Aspergillus ruber CBS 135680 GN=EURHEDRAFT_411636 PE=3 SV=1 - [A0A017SGX5_9EURO]	16.45	1	1	8	69	0.998861	0.983181	1.01324	0.892714	0.878528	0.9281	0.901196	0.00448766	614	66.7904	5.32568
Q4WLQ8	40S ribosomal protein S10b OS=Neosartorya fumigata (strain ATCC MYA-4609 / Af293 / CBS 101355 / FGSC A1100) GN=AFUA_6G12660 PE=4 SV=1 - [Q4WLQ8_ASPFU]	22.58	22	1	4	35	1.0001	1.03043	0.984114	0.925585	0.894978	0.889419	0.89894	0.00450723	155	17.8492	9.72998
A0A0F7THP3	Putative 26S protease regulatory subunit OS=Penicillium brasilianum GN=PMG11_00816 PE=3 SV=1 - [A0A0F7THP3_9EURO]	5.6	48	1	2	11	0.999534	0.987738	1.0136	1.07757	1.06039	1.10036	1.07913	0.00455323	393	44.0072	5.96045
Q0CWQ2	Probable D-xylulose reductase A OS=Aspergillus terreus (strain NIH 2624 / FGSC A1156) GN=xdhA PE=3 SV=1 - [XYL2_ASPTN]	4.25	2	2	2	4	0.990178	0.956533	1.05108	1.1714	1.15012	1.16201	1.16203	0.00464687	353	37.5473	6.91748
Q5B135	Enolase OS=Emericella nidulans (strain FGSC A4 / ATCC 38163 / CBS 112.46 / NRRL 194 / M139) GN=enoA PE=1 SV=1 - [ENO_EMENI]	17.81	2	1	6	191	1.09658	0.87902	1.0241	1.47474	1.51377	1.45109	1.48002	0.00195607	438	47.4624	5.56689
A0A0A2JEZ9	Enolase, N-terminal OS=Penicillium expansum GN=PEX1_103410 PE=3 SV=1 - [A0A0A2JEZ9_PENEN]	22.6	3	4	7	257	1.03252	0.979073	0.987721	1.10994	1.10779	1.08833	1.10227	0.00467579	438	47.2695	5.41455
A0A0F7TS56	Putative T-complex protein 1 subunit alpha OS=Penicillium brasilianum GN=PMG11_06929 PE=3 SV=1 - [A0A0F7TS56_9EURO]	7.24	22	4	4	5	1.00829	0.993612	1.00871	1.09151	1.0664	1.11767	1.08801	0.00481228	566	61.5731	6.49365
A0A0D9MZI4	UcrQ family protein OS=Aspergillus flavus AF70 GN=P034_00534610 PE=4 SV=1 - [A0A0D9MZI4_ASPFL]	7.29	3	1	1	1	1.01373	1.01507	0.980993	0.901046	0.825538	0.831615	0.849959	0.00484542	96	10.6844	9.62744
Q5B133	Uncharacterized protein OS=Emericella nidulans (strain FGSC A4 / ATCC 38163 / CBS 112.46 / NRRL 194 / M139) GN=AN5747.2 PE=4 SV=1 - [Q5B133_EMENI]	7.08	59	1	2	11	1.02599	0.989477	0.992637	1.07202	1.06508	1.07531	1.06792	0.00484562	339	37.9506	5.46533
A0A0F8US44	Uncharacterized protein OS=Aspergillus ochraceoroseus GN=AOCH_003383 PE=4 SV=1 - [A0A0F8US44_9EURO]	1.1	15	1	1	5	1.0172	0.995586	0.991781	1.18084	1.1032	1.12727	1.13537	0.00503797	910	98.2744	5.74463
A0A017S6B4	Ribosomal protein of the small subunit OS=Aspergillus ruber CBS 135680 GN=EURHEDRAFT_484534 PE=3 SV=1 - [A0A017S6B4_9EURO]	7.59	11	1	1	1	1.04358	1.00861	0.957955	1.17019	1.17308	1.13339	1.15498	0.0051095	145	15.8138	10.3745
A0A0D9L2L5	Nuclear transport factor 2 OS=Penicillium solitum GN=U727_00434351131 PE=4 SV=1 - [A0A0D9L2L5_9EURO]	6.72	6	1	1	5	0.970469	0.98584	1.00844	1.08964	1.0709	1.12469	1.1081	0.00514722	119	13.1505	4.71631
A0A0A2LBJ2	Esterase, SGNH hydrolase-type, subgroup OS=Penicillium italicum GN=PITC_040150 PE=4 SV=1 - [A0A0A2LBJ2_PENIT]	3.79	1	1	1	1	0.934158	1.07572	1.00112	1.38688	1.31324	1.30898	1.33149	0.00228756	475	52.0182	7.37158
A1CK40	Eukaryotic translation initiation factor 3 subunit K OS=Aspergillus clavatus (strain ATCC 1007 / CBS 513.65 / DSM 816 / NCTC 3887 / NRRL 1) GN=ACLA_037210 PE=3 SV=1 - [EIF3K_ASPCL]	8.03	4	1	1	2	0.986515	1.08389	0.939365	0.749114	0.767714	0.873423	0.794165	0.0229649	249	27.769	4.83057
Q9C1M2	Septin (Fragment) OS=Emericella nidulans GN=aspC PE=2 SV=2 - [Q9C1M2_EMEND]	5.28	8	1	2	19	0.99585	1.01685	0.988666	0.953293	0.935246	0.929625	0.938962	0.00526368	379	43.6836	7.6792
A0A0D9MYF4	F-actin capping protein alpha subunit OS=Aspergillus flavus AF70 GN=P034_01024779 PE=4 SV=1 - [A0A0D9MYF4_ASPFL]	2.93	3	1	1	1	0.958868	1.08108	0.971866	0.832034	0.809241	0.802477	0.811388	0.00889808	273	29.9701	5.14795
A1CQA2	Adenosylhomocysteinase OS=Aspergillus clavatus (strain ATCC 1007 / CBS 513.65 / DSM 816 / NCTC 3887 / NRRL 1) GN=ACLA_025400 PE=3 SV=1 - [A1CQA2_ASPCL]	18.61	1	2	7	30	1.02646	1.01093	0.987439	0.922062	0.908963	0.94361	0.917286	0.00536003	446	48.4548	6.07471
A0A0A2KBE6	Small GTPase superfamily OS=Penicillium expansum GN=PEX1_065300 PE=4 SV=1 - [A0A0A2KBE6_PENEN]	8.9	36	5	6	30	1.00016	0.992512	1.01563	1.04359	1.04538	1.03754	1.03929	0.00543155	483	52.1769	7.56201
A0A0F0I5V0	ATP synthase subunit alpha OS=Aspergillus parasiticus SU-1 GN=P875_00086468 PE=3 SV=1 - [A0A0F0I5V0_ASPPA]	20.68	14	2	12	223	1.00908	1.03358	0.945742	0.862537	0.830223	0.841262	0.847952	0.00553799	556	59.8283	8.99756
A0A0D9LBV3	ATP synthase subunit beta OS=Penicillium solitum GN=U727_00434120411 PE=3 SV=1 - [A0A0D9LBV3_9EURO]	19.31	13	2	7	155	0.975112	1.02169	1.00028	0.930649	0.908316	0.91252	0.918056	0.00561601	518	55.2098	5.33838
A0A0F0I714	FAD binding domain protein OS=Aspergillus parasiticus SU-1 GN=P875_00065003 PE=4 SV=1 - [A0A0F0I714_ASPPA]	4.44	4	1	1	3	1.03659	0.96103	0.936917	1.20783	1.21077	1.24954	1.24999	0.00174832	450	48.3213	5.50342
B8XPN3	Glyceraldehyde-3-phosphate dehydrogenase (Fragment) OS=Aspergillus subolivaceus GN=GAPDH PE=2 SV=1 - [B8XPN3_9EURO]	16.3	9	1	3	202	1.02889	0.951217	1.03355	1.20191	1.25328	1.25213	1.23017	0.00186001	184	19.587	5.92236
A0A084BUY1	Adenylyl cyclase-associated protein OS=Aspergillus fumigatus var. RP-2014 GN=BA78_5188 PE=3 SV=1 - [A0A084BUY1_ASPFM]	1.91	8	1	1	4	0.99147	0.973071	1.03301	1.12915	1.09049	1.12708	1.11648	0.00585498	524	56.1801	6.87354
S7ZVB2	Uncharacterized protein OS=Penicillium oxalicum (strain 114-2 / CGMCC 5302) GN=PDE_09649 PE=4 SV=1 - [S7ZVB2_PENO1]	2.74	4	1	1	3	0.986419	0.969529	1.05223	1.14784	1.20694	1.2367	1.19391	0.00586512	475	52.1223	8.6167
A0A0D9N7I8	Glycosyl hydrolases family 15 OS=Aspergillus flavus AF70 GN=P034_03915979 PE=4 SV=1 - [A0A0D9N7I8_ASPFL]	2.23	5	1	1	6	0.961696	1.0415	0.986662	1.30737	1.33513	1.26771	1.30782	0.000558593	493	52.4717	4.99561
D7RYL2	Citrate synthase OS=Monascus purpureus PE=2 SV=1 - [D7RYL2_MONPU]	15.68	1	3	7	29	0.991461	1.01264	1.00978	0.922406	0.910167	0.952651	0.924134	0.00590994	472	51.9472	8.89502
Q0CXQ6	40S ribosomal protein S14 OS=Aspergillus terreus (strain NIH 2624 / FGSC A1156) GN=ATEG_01528 PE=3 SV=1 - [Q0CXQ6_ASPTN]	38.93	15	5	5	61	0.982542	1.00152	0.993562	0.943753	0.926466	0.953829	0.948425	0.00618269	149	15.6613	10.7114
A0A0D9L1E3	Hexapeptide transferase OS=Penicillium solitum GN=U727_00434363171 PE=4 SV=1 - [A0A0D9L1E3_9EURO]	5.9	11	1	1	1	0.990816	1.08047	0.941218	0.835378	0.811404	0.753973	0.79693	0.0125972	305	33.7704	6.354
A0A0F7TNT1	Putative Ketol-acid reductoisomerase mitochondrial OS=Penicillium brasilianum GN=PMG11_06182 PE=4 SV=1 - [A0A0F7TNT1_9EURO]	7.32	3	1	3	18	1.03259	0.997026	0.97651	0.912485	0.905953	0.921151	0.911336	0.00635073	396	44.0567	8.68994
A0A017SBB5	Histone acetyltransferase OS=Aspergillus ruber CBS 135680 GN=EURHEDRAFT_516515 PE=3 SV=1 - [A0A017SBB5_9EURO]	1.24	1	1	1	1	0.934682	1.00029	1.07232	0.840109	0.778714	0.837108	0.81666	0.0144792	1289	146.035	6.50732
A0A0F7TVV3	Palmitoyltransferase OS=Penicillium brasilianum GN=PMG11_09428 PE=3 SV=1 - [A0A0F7TVV3_9EURO]	1.91	1	1	1	1	1.01117	1.00766	0.990533	0.897225	0.790013	0.831622	0.837006	0.0068229	732	80.4624	7.85498
A0A0D9MAM1	Inosine-5'-monophosphate dehydrogenase OS=Penicillium solitum GN=U727_00431305641 PE=3 SV=1 - [A0A0D9MAM1_9EURO]	1.85	46	1	2	2	1.05484	1.06509	0.893257	0.809301	0.712261	0.735075	0.748922	0.0159956	971	105.558	7.09326
Q0CZX6	Kynureninase 2 OS=Aspergillus terreus (strain NIH 2624 / FGSC A1156) GN=bna5-2 PE=3 SV=1 - [KYNU2_ASPTN]	2.16	3	1	1	1	0.971455	1.06202	0.977687	1.32512	1.61968	1.4867	1.47169	0.00626064	463	51.2778	6.17627
Q0CXS6	Mannitol-1-phosphate 5-dehydrogenase OS=Aspergillus terreus (strain NIH 2624 / FGSC A1156) GN=mpdA PE=3 SV=1 - [MTLD_ASPTN]	4.9	6	1	2	18	0.995365	0.931883	1.07461	1.20691	1.26632	1.25944	1.24346	0.00579938	388	42.838	5.74463
S7ZPL8	Uncharacterized protein OS=Penicillium oxalicum (strain 114-2 / CGMCC 5302) GN=PDE_05548 PE=3 SV=1 - [S7ZPL8_PENO1]	2.19	6	1	1	1	1.03167	0.964954	1.0111	0.889876	0.82533	0.874247	0.860934	0.00731262	502	54.4659	6.27783
A0A0A2IV57	Cytochrome c oxidase, subunit VIb OS=Penicillium expansum GN=PEX2_093400 PE=4 SV=1 - [A0A0A2IV57_PENEN]	9.68	4	1	1	1	0.978313	0.98901	1.04039	0.851878	0.90426	0.84174	0.863739	0.00741754	93	10.9752	7.29834
A2R8H3	Aspergillus niger contig An16c0230, genomic contig OS=Aspergillus niger (strain CBS 513.88 / FGSC A1513) GN=An16g07150 PE=4 SV=1 - [A2R8H3_ASPNC]	6.68	23	2	4	17	0.948324	0.98141	1.07562	1.19351	1.18411	1.22667	1.19929	0.00771171	629	67.2722	6.90283
C8VFS8	MAP protein kinase MPKA [Source:UniProtKB/TrEMBLAcc:Q9Y7V6] OS=Emericella nidulans (strain FGSC A4 / ATCC 38163 / CBS 112.46 / NRRL 194 / M139) GN=ANIA_05666 PE=4 SV=1 - [C8VFS8_EMENI]	6.06	20	1	1	2	0.916666	1.11601	0.976838	0.814701	0.790307	0.814202	0.803853	0.0298612	330	37.8536	4.95752
B6HL49	Triosephosphate isomerase OS=Penicillium chrysogenum (strain ATCC 28089 / DSM 1075 / Wisconsin 54-1255) GN=Pc21g03400 PE=3 SV=1 - [B6HL49_PENCW]	14.46	15	3	3	49	0.991407	0.958142	1.04583	1.18682	1.22143	1.13135	1.18169	0.00774492	249	27.0882	5.36377
A0A0F8TX70	Mitochondrial 37S ribosomal protein OS=Aspergillus rambellii GN=ARAM_003950 PE=3 SV=1 - [A0A0F8TX70_9EURO]	3.98	7	1	1	1	0.969538	1.13799	0.907335	0.817918	0.818328	0.788391	0.804228	0.0475168	327	36.0459	8.104
A0A0F7TFI5	Putative ATP synthase oligomycin sensitivity conferral protein OS=Penicillium brasilianum GN=PMG11_00092 PE=3 SV=1 - [A0A0F7TFI5_9EURO]	4.87	6	1	1	3	0.989565	0.965141	1.01746	1.12428	1.08292	1.15934	1.13269	0.0079732	226	23.9719	9.45166
A0A0A0YNA9	Putative cytochrome c oxidase subunit V OS=Monascus purpureus PE=2 SV=1 - [A0A0A0YNA9_MONPU]	10.66	4	2	2	22	1.0309	1.00278	1.00268	0.940317	0.964173	0.930831	0.933789	0.00800704	197	21.8945	10.272
A0A017SAV2	YjgF-like protein OS=Aspergillus ruber CBS 135680 GN=EURHEDRAFT_458395 PE=4 SV=1 - [A0A017SAV2_9EURO]	8.2	8	1	1	4	0.973391	0.984906	1.04611	1.12413	1.17324	1.21681	1.16967	0.00832003	122	12.8194	5.41455
A2QRM3	Aspergillus niger contig An08c0140, genomic contig OS=Aspergillus niger (strain CBS 513.88 / FGSC A1513) GN=An08g06540 PE=4 SV=1 - [A2QRM3_ASPNC]	9.68	20	3	3	7	1.01071	1.00037	1.00271	0.945545	0.952261	0.906796	0.930591	0.00861539	279	31.0614	9.0415
A1CH32	Mitochondrial acetolactate synthase small subunit, putative OS=Aspergillus clavatus (strain ATCC 1007 / CBS 513.65 / DSM 816 / NCTC 3887 / NRRL 1) GN=ACLA_046530 PE=4 SV=1 - [A1CH32_ASPCL]	4.35	1	1	1	2	0.915466	1.01628	1.07233	0.801249	0.622305	0.614714	0.6785	0.0134836	322	35.3014	7.06396
A0A017SCR8	Eukaryotic translation initiation factor 5A OS=Aspergillus ruber CBS 135680 GN=EURHEDRAFT_413241 PE=3 SV=1 - [A0A017SCR8_9EURO]	5.06	3	1	1	6	1.0032	0.974815	1.04398	1.12798	1.20971	1.14263	1.15166	0.00899378	158	17.5126	5.43994
A0A0D9M7X6	Histone H3 OS=Penicillium solitum GN=U727_00431650231 PE=4 SV=1 - [A0A0D9M7X6_9EURO]	14	11	2	2	6	1.02849	1.00343	0.991637	0.937317	0.947071	0.959836	0.940686	0.00918995	100	11.6274	10.6235
I8I7A8	Aldo/keto reductase family protein OS=Aspergillus oryzae (strain 3.042) GN=Ao3042_01187 PE=4 SV=1 - [I8I7A8_ASPO3]	5.96	19	2	2	11	1.01322	1.05488	0.96647	1.12951	1.12933	1.15337	1.12445	0.00927433	319	36.2154	5.85889
Q0CZP7	Mitochondrial phosphate carrier protein OS=Aspergillus terreus (strain NIH 2624 / FGSC A1156) GN=ATEG_00837 PE=3 SV=1 - [Q0CZP7_ASPTN]	7.05	25	2	2	12	1.01083	1.04014	0.945729	0.837973	0.788477	0.835695	0.821619	0.00522824	312	32.6839	9.1001
A1CKS0	Saccharopine dehydrogenase [NAD(+), L-lysine-forming] OS=Aspergillus clavatus (strain ATCC 1007 / CBS 513.65 / DSM 816 / NCTC 3887 / NRRL 1) GN=ACLA_039590 PE=3 SV=1 - [A1CKS0_ASPCL]	3.95	11	1	2	12	0.998523	0.985308	1.02302	1.0686	1.08193	1.05232	1.06519	0.00948496	380	41.6284	5.19873
A1CH47	5-methyltetrahydropteroyltriglutamate--homocysteine S-methyltransferase OS=Aspergillus clavatus (strain ATCC 1007 / CBS 513.65 / DSM 816 / NCTC 3887 / NRRL 1) GN=ACLA_046680 PE=3 SV=1 - [A1CH47_ASPCL]	11.24	1	1	7	78	0.963267	1.07526	0.973098	1.2003	1.18265	1.15812	1.1758	0.00955936	774	86.8955	6.65381
A1CAD4	DUF1479 domain protein OS=Aspergillus clavatus (strain ATCC 1007 / CBS 513.65 / DSM 816 / NCTC 3887 / NRRL 1) GN=ACLA_011290 PE=4 SV=1 - [A1CAD4_ASPCL]	1.46	1	1	1	2	1.03177	0.987749	0.988648	1.0694	1.11289	1.11487	1.09607	0.00974078	479	53.2493	6.66846
A1CGQ0	Mitochondrial protein sorting (Msf1), putative OS=Aspergillus clavatus (strain ATCC 1007 / CBS 513.65 / DSM 816 / NCTC 3887 / NRRL 1) GN=ACLA_045200 PE=4 SV=1 - [A1CGQ0_ASPCL]	5.26	1	1	1	1	0.95948	1.02788	1.02184	0.834932	0.737965	0.837419	0.800981	0.00712935	190	21.6126	8.06006
A0A0F7TZP9	Putative NADH-ubiquinone oxidoreductase 78 kDa subunit OS=Penicillium brasilianum GN=PMG11_10590 PE=3 SV=1 - [A0A0F7TZP9_9EURO]	1.36	1	1	1	2	0.985841	1.00324	1.01772	1.12862	1.09877	1.06459	1.09484	0.0100352	734	80.0274	6.30322
G7XBV3	Mitochondrial respiratory complex I chaperone OS=Aspergillus kawachii (strain NBRC 4308) GN=AKAW_02323 PE=4 SV=1 - [G7XBV3_ASPKW]	2.02	1	1	1	1	0.974524	1.04748	0.988504	1.31631	1.3686	1.23161	1.30095	0.00272867	792	90.442	5.8335
A0A084BPT6	Glucose-6-phosphate isomerase OS=Aspergillus fumigatus var. RP-2014 GN=BA78_3684 PE=3 SV=1 - [A0A084BPT6_ASPFM]	11.57	7	3	5	54	1.01047	0.973937	1.00853	1.05805	1.08006	1.10614	1.08397	0.0101545	553	61.3312	6.27783
A2R3N5	Triosephosphate isomerase OS=Aspergillus niger (strain CBS 513.88 / FGSC A1513) GN=tpiA PE=3 SV=1 - [A2R3N5_ASPNC]	2.81	2	1	1	11	0.964787	0.997829	1.01681	1.08521	1.14783	1.09102	1.11567	0.0102093	249	26.8922	5.78271
Q4WJK8	40S ribosomal protein S3, putative OS=Neosartorya fumigata (strain ATCC MYA-4609 / Af293 / CBS 101355 / FGSC A1100) GN=AFUA_1G05630 PE=3 SV=1 - [Q4WJK8_ASPFU]	50.75	12	12	12	248	0.989806	1.02616	0.987783	0.949235	0.930339	0.923725	0.933267	0.0102707	266	29.1832	9.1001
A0A0F8WR80	Mitochondrial import inner membrane translocase subunit tim9 OS=Aspergillus rambellii GN=ARAM_004371 PE=4 SV=1 - [A0A0F8WR80_9EURO]	18.89	2	1	1	2	0.965807	1.08039	0.957254	0.786395	0.835385	0.778382	0.799135	0.00986844	90	10.482	8.17725
A0A0F8UCI9	Uncharacterized protein OS=Aspergillus ochraceoroseus GN=AOCH_001805 PE=4 SV=1 - [A0A0F8UCI9_9EURO]	4.63	10	1	3	10	0.990094	1.00383	1.01673	1.13513	1.06775	1.09439	1.0952	0.0104995	626	67.1832	6.84424
A2QPQ6	Aspergillus niger contig An07c0380, genomic contig OS=Aspergillus niger (strain CBS 513.88 / FGSC A1513) GN=An07g10270 PE=4 SV=1 - [A2QPQ6_ASPNC]	7.6	3	1	1	1	0.999651	0.973621	1.03416	0.905829	0.847991	0.903428	0.88356	0.0105866	171	17.8117	8.1333
A1D679	Translation initiation factor 2 alpha subunit, putative OS=Neosartorya fischeri (strain ATCC 1020 / DSM 3700 / FGSC A1164 / NRRL 181) GN=NFIA_063860 PE=4 SV=1 - [A1D679_NEOFI]	4.55	3	1	2	10	0.998281	0.992531	0.996829	1.08507	1.03543	1.06346	1.06571	0.0106427	308	34.987	5.8208
A1DEC9	ATP synthase subunit beta OS=Neosartorya fischeri (strain ATCC 1020 / DSM 3700 / FGSC A1164 / NRRL 181) GN=NFIA_076660 PE=3 SV=1 - [A1DEC9_NEOFI]	17.92	10	2	7	170	0.954211	1.03435	1.03189	0.896208	0.865098	0.839343	0.861014	0.0107381	519	55.6121	5.43994
A0A0F8UCP1	Mitochondria l 54S ribosomal protein (Fragment) OS=Aspergillus ochraceoroseus GN=AOCH_003391 PE=3 SV=1 - [A0A0F8UCP1_9EURO]	13.82	17	1	1	1	0.864828	1.14169	1.00617	0.753394	0.568804	0.70004	0.67124	0.0271308	152	16.4579	10.6089
A0A017SRH2	40S ribosomal protein S26E OS=Aspergillus ruber CBS 135680 GN=EURHEDRAFT_468667 PE=4 SV=1 - [A0A017SRH2_9EURO]	26.05	13	1	3	31	0.997721	1.02737	0.949725	0.898249	0.881487	0.877018	0.893081	0.0107698	119	13.4562	10.8726
Q0CPX5	Putative uncharacterized protein OS=Aspergillus terreus (strain NIH 2624 / FGSC A1156) GN=ATEG_04259 PE=3 SV=1 - [Q0CPX5_ASPTN]	6.99	3	1	13	36	1.036	0.966973	0.970352	1.13259	1.09	1.0993	1.11723	0.0109672	1859	204.101	6.31592
A0A0A2JFE4	NAD-dependent epimerase/dehydratase OS=Penicillium expansum GN=PEX2_095010 PE=4 SV=1 - [A0A0A2JFE4_PENEN]	6.29	17	2	2	2	1.00349	1.02684	0.977811	1.27279	1.1438	1.21784	1.2082	0.00641069	334	37.1124	6.39209
A1CZM6	NADH-ubiquinone Q oxidoreductase OS=Neosartorya fischeri (strain ATCC 1020 / DSM 3700 / FGSC A1164 / NRRL 181) GN=NFIA_037700 PE=4 SV=1 - [A1CZM6_NEOFI]	1.35	21	1	1	2	1.0549	1.12353	0.837419	0.72135	0.722293	0.721937	0.718068	0.030315	666	73.3427	5.98584
P22944	Nitrite reductase [NAD(P)H] OS=Emericella nidulans (strain FGSC A4 / ATCC 38163 / CBS 112.46 / NRRL 194 / M139) GN=niiA PE=3 SV=2 - [NIR_EMENI]	1.18	1	1	1	1	1.04329	1.10331	0.868207	0.70217	0.703451	0.773514	0.72281	0.0200154	1104	122.569	6.15088
A0A0A2K6H4	Nucleic acid-binding, OB-fold OS=Penicillium expansum GN=PEX1_105260 PE=3 SV=1 - [A0A0A2K6H4_PENEN]	1.86	9	1	2	3	1.06873	0.982276	0.955698	0.756085	0.65478	0.835824	0.747226	0.015448	967	109.352	6.87354
A0A0F7TE60	60S ribosomal protein L20 OS=Penicillium brasilianum GN=PMG11_00415 PE=3 SV=1 - [A0A0F7TE60_9EURO]	17.34	11	1	3	45	1.00237	0.999071	1.00467	1.01077	1.01152	1.01672	1.01095	0.0114616	173	20.2358	10.6089
A0A017SAS5	Uncharacterized protein (Fragment) OS=Aspergillus ruber CBS 135680 GN=EURHEDRAFT_413943 PE=4 SV=1 - [A0A017SAS5_9EURO]	8.26	1	1	1	2	1.03723	0.998159	0.97029	0.912011	0.834298	0.841136	0.860851	0.0114967	121	13.278	9.75928
W6QEK5	Uncharacterized protein OS=Penicillium roqueforti FM164 GN=PROQFM164_S02g002785 PE=4 SV=1 - [W6QEK5_PENRO]	4.18	2	1	1	13	1.01814	1.04679	0.961914	0.867862	0.888618	0.910395	0.881074	0.012469	263	29.9776	9.0415
Q5B070	Uncharacterized protein OS=Emericella nidulans (strain FGSC A4 / ATCC 38163 / CBS 112.46 / NRRL 194 / M139) GN=AN6060.2 PE=4 SV=1 - [Q5B070_EMENI]	1.24	7	1	2	3	0.978279	1.023	1.0081	1.22121	1.11295	1.13493	1.15275	0.0125551	1447	154.61	9.30518
C8VHC3	Uncharacterized protein OS=Emericella nidulans (strain FGSC A4 / ATCC 38163 / CBS 112.46 / NRRL 194 / M139) GN=ANIA_10416 PE=3 SV=1 - [C8VHC3_EMENI]	14.09	16	3	3	17	1.02696	1.03454	0.953548	0.899327	0.820123	0.846238	0.850962	0.0125849	149	16.7379	10.3745
Q4WYL4	Oxidoreductase, short chain dehydrogenase/reductase family superfamily OS=Neosartorya fumigata (strain ATCC MYA-4609 / Af293 / CBS 101355 / FGSC A1100) GN=AFUA_3G13450 PE=4 SV=2 - [Q4WYL4_ASPFU]	6.98	12	2	2	2	1.00401	1.04327	0.962933	0.785161	0.828565	0.768034	0.791224	0.0020425	258	27.4328	5.60498
A1DE51	Rho-gdp dissociation inhibitor OS=Neosartorya fischeri (strain ATCC 1020 / DSM 3700 / FGSC A1164 / NRRL 181) GN=NFIA_075880 PE=4 SV=1 - [A1DE51_NEOFI]	12.18	3	2	2	5	1.02307	0.999518	1.01321	1.16282	1.12412	1.07776	1.10834	0.0126849	197	22.2553	5.90967
G3XRC6	Uncharacterized protein OS=Aspergillus niger (strain ATCC 1015 / CBS 113.46 / FGSC A1144 / LSHB Ac4 / NCTC 3858a / NRRL 328 / USDA 3528.7) GN=ASPNIDRAFT_206262 PE=4 SV=1 - [G3XRC6_ASPNA]	2.21	26	2	2	2	0.974914	1.01265	1.01727	0.925371	0.868543	0.920545	0.903363	0.0128253	1041	115.435	5.51611
A0A0F8UX52	Elongation factor 1-alpha OS=Aspergillus ochraceoroseus GN=AOCH_001849 PE=3 SV=1 - [A0A0F8UX52_9EURO]	12.19	81	1	10	307	1.00984	0.950225	1.01819	1.10881	1.1187	1.07431	1.10864	0.012988	804	86.0525	7.12256
A1CGR1	Ankyrin repeat protein nuc-2 OS=Aspergillus clavatus (strain ATCC 1007 / CBS 513.65 / DSM 816 / NCTC 3887 / NRRL 1) GN=ACLA_045310 PE=4 SV=1 - [A1CGR1_ASPCL]	1.15	24	1	1	1	0.978741	0.997351	1.03204	1.14047	1.08518	1.17843	1.13163	0.013447	872	96.5748	5.32568
A0A0F8XG69	Uncharacterized protein (Fragment) OS=Aspergillus ochraceoroseus GN=AOCH_007503 PE=3 SV=1 - [A0A0F8XG69_9EURO]	18.76	19	1	12	66	0.96849	0.981237	1.05738	1.10634	1.13976	1.14938	1.12915	0.013455	693	75.8685	4.93213
B6H255	Pc13g03990 protein OS=Penicillium chrysogenum (strain ATCC 28089 / DSM 1075 / Wisconsin 54-1255) GN=Pc13g03990 PE=4 SV=1 - [B6H255_PENCW]	1.19	1	1	1	1	0.955819	0.950735	1.09876	1.42059	1.33016	1.14884	1.29757	0.0332458	1517	168.337	5.65576
A0A0F8USF3	Ubiquitin carboxyl-terminal hydrolase OS=Aspergillus rambellii GN=ARAM_001438 PE=3 SV=1 - [A0A0F8USF3_9EURO]	3.33	14	1	1	1	1.02793	0.980883	0.999612	1.24351	1.12989	1.13461	1.16606	0.0135792	240	25.9194	4.94482
B6HGA1	Pc20g11670 protein OS=Penicillium chrysogenum (strain ATCC 28089 / DSM 1075 / Wisconsin 54-1255) GN=Pc20g11670 PE=4 SV=1 - [B6HGA1_PENCW]	0.54	1	1	1	1	0.984288	0.930627	1.09005	1.24255	1.31526	1.30915	1.28686	0.00535078	1294	142.499	8.04541
G7X562	NADH-cytochrome b5 reductase OS=Aspergillus kawachii (strain NBRC 4308) GN=AKAW_00340 PE=3 SV=1 - [G7X562_ASPKW]	2.95	2	1	1	2	1.02263	0.996422	0.987601	1.06811	1.06483	1.11429	1.08002	0.0137594	305	33.4703	8.68994
A2Q7C0	Aspergillus niger contig An01c0020, genomic contig OS=Aspergillus niger (strain CBS 513.88 / FGSC A1513) GN=An01g00100 PE=4 SV=1 - [A2Q7C0_ASPNC]	2.41	4	1	1	2	1.02983	1.04114	0.939341	0.829511	0.860683	0.877658	0.853019	0.0137598	374	40.3019	7.7085
G7XC21	Coactivator bridging factor 1 OS=Aspergillus kawachii (strain NBRC 4308) GN=AKAW_02499 PE=4 SV=1 - [G7XC21_ASPKW]	11.04	20	2	2	2	0.986744	1.04888	0.975093	0.901765	0.894493	0.840866	0.875913	0.0140684	154	16.7158	9.94971
Q5B676	6-phosphogluconate dehydrogenase, decarboxylating OS=Emericella nidulans (strain FGSC A4 / ATCC 38163 / CBS 112.46 / NRRL 194 / M139) GN=AN3954.2 PE=3 SV=1 - [Q5B676_EMENI]	6.13	21	3	3	38	0.970568	1.00617	1.01362	1.05998	1.07362	1.0475	1.06378	0.0141229	489	53.9952	6.01123
A0A0F8WNQ6	Putative vacuolar sorting ATPase Vps4 OS=Aspergillus ochraceoroseus GN=AOCH_003843 PE=4 SV=1 - [A0A0F8WNQ6_9EURO]	2.88	38	1	1	2	0.997342	0.99566	1.01542	1.06168	1.11114	1.14391	1.10248	0.014181	417	46.5015	7.1665
B6HKT2	Pc21g07490 protein OS=Penicillium chrysogenum (strain ATCC 28089 / DSM 1075 / Wisconsin 54-1255) GN=Pc21g07490 PE=4 SV=1 - [B6HKT2_PENCW]	8.52	6	1	1	1	0.862061	1.2315	0.9235	0.610488	0.684477	0.726526	0.67002	0.0496343	176	19.7472	5.42725
A1CXK8	Peptidyl-prolyl cis-trans isomerase OS=Neosartorya fischeri (strain ATCC 1020 / DSM 3700 / FGSC A1164 / NRRL 181) GN=NFIA_108540 PE=3 SV=1 - [A1CXK8_NEOFI]	5.24	16	1	1	1	0.993122	1.05663	0.961628	0.826398	0.73957	0.742502	0.766583	0.00419523	191	20.8366	6.40479
Q0CPB4	Putative uncharacterized protein OS=Aspergillus terreus (strain NIH 2624 / FGSC A1156) GN=ATEG_04470 PE=4 SV=1 - [Q0CPB4_ASPTN]	0.66	5	1	1	1	0.956701	1.05171	1.00191	1.221	1.21754	1.11467	1.18035	0.0151282	1211	130.446	5.16064
A1D347	Phosphoglycerate kinase OS=Neosartorya fischeri (strain ATCC 1020 / DSM 3700 / FGSC A1164 / NRRL 181) GN=NFIA_015330 PE=3 SV=1 - [A1D347_NEOFI]	10.55	2	2	5	180	1.05009	0.941253	1.01723	1.24734	1.25543	1.27573	1.25591	0.00152848	417	44.6817	6.7417
A0A0F0IEY9	Phosphoesterase family protein OS=Aspergillus parasiticus SU-1 GN=P875_00022084 PE=4 SV=1 - [A0A0F0IEY9_ASPPA]	1.51	3	1	1	2	1.04034	0.97145	0.996286	0.839944	0.922071	0.861301	0.872091	0.0156862	464	51.1429	5.021
A0A0D9MFK3	Peptidyl-prolyl cis-trans isomerase OS=Penicillium solitum GN=U727_0043095011 PE=4 SV=1 - [A0A0D9MFK3_9EURO]	2.42	20	1	1	1	1.04205	0.964305	1.00157	1.16561	1.1145	1.23775	1.16953	0.0157776	413	44.6916	4.88135
A0A017SD47	Putative transcription regulator OS=Aspergillus ruber CBS 135680 GN=EURHEDRAFT_515882 PE=4 SV=1 - [A0A017SD47_9EURO]	3.08	13	1	1	2	0.942652	1.02386	1.04197	1.15195	1.12503	1.11876	1.12872	0.0159951	260	29.1277	5.75732
C8VR02	Posttranscriptional regulation nuclease (Mkt1), putative (AFU_orthologue AFUA_5G12250) OS=Emericella nidulans (strain FGSC A4 / ATCC 38163 / CBS 112.46 / NRRL 194 / M139) GN=ANIA_00076 PE=4 SV=1 - [C8VR02_EMENI]	1.38	2	1	1	1	0.998441	1.02072	0.990568	0.819046	0.75721	0.77131	0.779993	0.000444311	724	81.7357	5.87158
A0A0C1E5A9	L-xylulose reductase OS=Aspergillus ustus GN=HK57_00146 PE=3 SV=1 - [A0A0C1E5A9_9EURO]	2.73	1	1	1	1	0.99506	1.02454	0.990237	1.10653	1.18527	1.25752	1.17924	0.0160632	293	31.6658	6.29053
A1CWN9	40S ribosomal protein S6 OS=Neosartorya fischeri (strain ATCC 1020 / DSM 3700 / FGSC A1164 / NRRL 181) GN=NFIA_105290 PE=3 SV=1 - [A1CWN9_NEOFI]	21.94	17	1	5	41	1.06392	0.92559	1.017	1.18112	1.20368	1.14677	1.17464	0.0162524	237	27.247	10.8433
I8TGE4	Proteasome subunit beta type OS=Aspergillus oryzae (strain 3.042) GN=Ao3042_00882 PE=3 SV=1 - [I8TGE4_ASPO3]	4.08	9	1	1	5	0.969797	1.01502	0.97975	0.834366	0.798171	0.767091	0.809435	0.00137918	245	26.9034	7.51807
G3Y8M9	Clathrin heavy chain OS=Aspergillus niger (strain ATCC 1015 / CBS 113.46 / FGSC A1144 / LSHB Ac4 / NCTC 3858a / NRRL 328 / USDA 3528.7) GN=ASPNIDRAFT_213187 PE=3 SV=1 - [G3Y8M9_ASPNA]	4.17	3	3	6	12	0.985514	1.00803	1.0253	1.07207	1.07359	1.04618	1.05731	0.0166408	1679	190.893	5.32568
Q0C803	Putative uncharacterized protein OS=Aspergillus terreus (strain NIH 2624 / FGSC A1156) GN=ATEG_10181 PE=3 SV=1 - [Q0C803_ASPTN]	7.12	16	2	2	4	0.989593	1.05977	0.956835	0.888678	0.824717	0.86882	0.858964	0.0167947	295	31.5126	9.80322
A1DG59	Actin-bundling protein Sac6, putative OS=Neosartorya fischeri (strain ATCC 1020 / DSM 3700 / FGSC A1164 / NRRL 181) GN=NFIA_083170 PE=4 SV=1 - [A1DG59_NEOFI]	5.57	8	2	3	12	0.984795	0.958945	1.06403	1.14015	1.22017	1.13883	1.16337	0.0168705	646	72.4235	6.02393
A0A0F7TG20	Putative 40S ribosomal protein S11 OS=Penicillium brasilianum GN=PMG11_02009 PE=3 SV=1 - [A0A0F7TG20_9EURO]	21.25	16	4	4	7	1.0174	0.973778	1.01666	1.0529	1.07826	1.0684	1.06374	0.0168817	160	18.496	10.814
A2QJ30	Acetyl-coenzyme A synthetase OS=Aspergillus niger (strain CBS 513.88 / FGSC A1513) GN=An04g05620 PE=3 SV=1 - [A2QJ30_ASPNC]	1.49	2	1	1	3	0.977368	1.0024	1.02858	0.951489	0.934709	0.92572	0.934705	0.0169058	670	74.3066	6.26514
A1CEW5	Proteasome regulatory particle subunit (RpnK), putative OS=Aspergillus clavatus (strain ATCC 1007 / CBS 513.65 / DSM 816 / NCTC 3887 / NRRL 1) GN=ACLA_091120 PE=4 SV=1 - [A1CEW5_ASPCL]	4.98	21	1	1	4	0.949905	1.07769	0.983822	0.820939	0.788576	0.74263	0.781077	0.0078008	281	31.858	5.77002
A0A0F8V4S4	Elongation factor 3 (Fragment) OS=Aspergillus ochraceoroseus GN=AOCH_004286 PE=3 SV=1 - [A0A0F8V4S4_9EURO]	3.7	25	3	3	10	0.988456	0.980025	1.03532	1.06297	1.08313	1.07246	1.0715	0.016922	1001	110.883	6.31592
W6QGG0	Glucose-fructose oxidoreductase, bacterial OS=Penicillium roqueforti FM164 GN=PROQFM164_S04g000789 PE=4 SV=1 - [W6QGG0_PENRO]	2.79	1	1	1	7	1.01962	0.987662	1.0098	1.05822	1.05166	1.09196	1.06124	0.0170539	358	39.6134	6.60986
A0A0D9N180	Malate dehydrogenase OS=Aspergillus flavus AF70 GN=P034_03945547 PE=3 SV=1 - [A0A0D9N180_ASPFL]	24.12	12	2	5	97	1.00058	1.02582	0.956945	0.926003	0.876961	0.886351	0.901441	0.0174972	340	35.6589	8.76318
Q0CXN6	Serine hydroxymethyltransferase OS=Aspergillus terreus (strain NIH 2624 / FGSC A1156) GN=ATEG_01548 PE=3 SV=1 - [Q0CXN6_ASPTN]	9.55	31	1	5	21	0.994748	0.94235	1.06654	1.12618	1.16458	1.155	1.14719	0.0175606	471	51.8004	7.78174
A1CT29	Isocitrate dehydrogenase LysB OS=Aspergillus clavatus (strain ATCC 1007 / CBS 513.65 / DSM 816 / NCTC 3887 / NRRL 1) GN=ACLA_081560 PE=3 SV=1 - [A1CT29_ASPCL]	9.22	21	3	3	12	0.980916	1.05687	0.961288	0.901194	0.85171	0.865437	0.873051	0.0177613	358	38.2762	6.21436
A0A017SQZ4	26S protease regulatory subunit 6A OS=Aspergillus ruber CBS 135680 GN=EURHEDRAFT_13104 PE=3 SV=1 - [A0A017SQZ4_9EURO]	8.86	24	3	3	5	0.987154	0.999415	1.01228	0.931241	0.940478	0.969334	0.947381	0.0179136	395	44.0399	5.45264
Q5D504	Matrix protein OS=Monascus pilosus PE=4 SV=1 - [Q5D504_9EURO]	15.31	1	3	3	11	0.993923	1.00101	0.977419	0.963787	0.950283	0.962712	0.967846	0.0179346	307	34.4713	4.729
C8VNU1	Putative 1-Cys peroxiredoxin (Eurofung) OS=Emericella nidulans (strain FGSC A4 / ATCC 38163 / CBS 112.46 / NRRL 194 / M139) GN=ANIA_10223 PE=4 SV=1 - [C8VNU1_EMENI]	9.39	5	1	2	4	0.991494	1.15695	0.867845	0.76634	0.671061	0.758064	0.72787	0.0372891	213	23.2679	5.61768
I8A709	Gluconolactonase OS=Aspergillus oryzae (strain 3.042) GN=Ao3042_03074 PE=4 SV=1 - [I8A709_ASPO3]	2.27	1	1	1	11	0.981489	1.03836	0.986738	1.06648	1.10357	1.08131	1.08141	0.0180577	353	38.2411	5.23682
G3Y409	Uncharacterized protein OS=Aspergillus niger (strain ATCC 1015 / CBS 113.46 / FGSC A1144 / LSHB Ac4 / NCTC 3858a / NRRL 328 / USDA 3528.7) GN=ASPNIDRAFT_44955 PE=3 SV=1 - [G3Y409_ASPNA]	5.85	1	1	1	1	0.956636	0.967964	1.08159	1.18865	1.16045	1.14365	1.16185	0.0181246	359	38.6412	7.28369
B6HHD8	Pc20g14540 protein OS=Penicillium chrysogenum (strain ATCC 28089 / DSM 1075 / Wisconsin 54-1255) GN=Pc20g14540 PE=4 SV=1 - [B6HHD8_PENCW]	1.72	1	1	1	4	1.07882	0.957913	1.00093	1.22241	1.13462	1.18425	1.16579	0.0182489	465	50.0088	5.10986
A0A0F7TYI0	Putative 60S ribosomal protein L4-B OS=Penicillium brasilianum GN=PMG11_09009 PE=4 SV=1 - [A0A0F7TYI0_9EURO]	16.94	9	1	6	45	0.941563	1.05964	1.00916	0.827004	0.793466	0.836247	0.816085	0.0072643	372	40.2318	11.1069
G7X844	3-ketoacyl-coA thiolase peroxisomal A OS=Aspergillus kawachii (strain NBRC 4308) GN=AKAW_01087 PE=3 SV=1 - [G7X844_ASPKW]	8.59	8	2	3	13	1.01894	0.990658	0.967882	1.04839	1.05921	1.04562	1.05902	0.0187995	419	43.3794	7.91357
Q5BEA8	Uncharacterized protein OS=Emericella nidulans (strain FGSC A4 / ATCC 38163 / CBS 112.46 / NRRL 194 / M139) GN=AN1122.2 PE=4 SV=1 - [Q5BEA8_EMENI]	16.25	4	2	2	42	0.992146	0.987459	1.03712	1.06044	1.0859	1.0705	1.06633	0.0188359	160	17.8076	9.96436
A0A084BRI6	Dienelactone hydrolase OS=Aspergillus fumigatus var. RP-2014 GN=BA78_6528 PE=4 SV=1 - [A0A084BRI6_ASPFM]	10.76	5	2	2	2	1.00033	0.973545	1.01619	1.0994	1.26588	1.19515	1.19076	0.0188391	251	27.7517	7.00537
A0A0E3D7K4	Polyketide synthase OS=Monascus ruber GN=pksPT PE=4 SV=1 - [A0A0E3D7K4_9EURO]	3.69	3	7	7	14	1.00561	1.02386	0.953023	0.871059	0.924644	0.874872	0.895417	0.019113	2656	292.378	6.17627
B8NGN0	Cytochrome c OS=Aspergillus flavus (strain ATCC 200026 / FGSC A1120 / NRRL 3357 / JCM 12722 / SRRC 167) GN=AFLA_136570 PE=3 SV=1 - [B8NGN0_ASPFN]	16.07	25	1	2	2	1.03554	0.999253	0.974709	0.936594	0.88686	0.858192	0.89106	0.01947	112	12.1311	9.14404
A0A0F7TP39	Putative NIPSNAP family protein OS=Penicillium brasilianum GN=PMG11_05894 PE=4 SV=1 - [A0A0F7TP39_9EURO]	3.43	11	1	1	2	1.08795	1.12865	0.792349	0.626175	0.66112	0.661356	0.647619	0.0295133	321	37.4091	9.12939
A0A0D9MYJ2	Adenylosuccinate lyase OS=Aspergillus flavus AF70 GN=P034_00161924 PE=3 SV=1 - [A0A0D9MYJ2_ASPFL]	3.24	23	2	2	2	0.928457	1.03845	1.01094	0.8419	0.879903	0.798379	0.846311	0.0197872	463	52.1738	6.43018
A0A0F7TL50	Putative Salicylate hydroxylase OS=Penicillium brasilianum GN=PMG11_02812 PE=4 SV=1 - [A0A0F7TL50_9EURO]	2.87	10	1	1	2	0.955293	1.08571	0.960872	0.630119	0.598332	0.64596	0.624414	0.00110636	348	38.4866	5.8208
D2DQH9	Pyridoxine biosynthesis protein OS=Monascus ruber PE=3 SV=1 - [D2DQH9_9EURO]	37.1	20	11	11	109	0.997886	1.03136	0.974738	0.934772	0.940187	0.942795	0.938005	0.0201499	310	32.7347	6.26514
B6HQN1	Pc22g11760 protein (Fragment) OS=Penicillium chrysogenum (strain ATCC 28089 / DSM 1075 / Wisconsin 54-1255) GN=Pc22g11760 PE=4 SV=1 - [B6HQN1_PENCW]	12.68	129	2	5	17	0.987473	0.954119	1.03003	1.1369	1.07612	1.08114	1.10853	0.0215458	426	46.0107	4.83057
A0A0A2K9V2	Malate dehydrogenase, type 1 OS=Penicillium italicum GN=PITC_072210 PE=3 SV=1 - [A0A0A2K9V2_PENIT]	9.09	18	2	3	21	1.01964	0.965514	1.02671	1.06816	1.10509	1.13191	1.09738	0.0216534	330	34.1463	5.59229
Q0CQ58	Putative uncharacterized protein OS=Aspergillus terreus (strain NIH 2624 / FGSC A1156) GN=ATEG_04176 PE=4 SV=1 - [Q0CQ58_ASPTN]	2.99	11	1	1	1	0.933318	1.03423	1.04139	0.725559	0.725954	0.769516	0.738145	0.00225805	501	56.1044	8.68994
A0A0A2IK01	Ribosomal protein L4/L1e OS=Penicillium expansum GN=PEX1_089060 PE=4 SV=1 - [A0A0A2IK01_PENEN]	3.62	5	1	1	2	1.03759	0.950163	1.01201	0.918371	0.87998	0.854884	0.88448	0.0222209	276	31.0861	9.80322
B8MZR1	Trytophan synthase alpha subunit, putative OS=Aspergillus flavus (strain ATCC 200026 / FGSC A1120 / NRRL 3357 / JCM 12722 / SRRC 167) GN=AFLA_085510 PE=3 SV=1 - [B8MZR1_ASPFN]	2.96	25	2	2	3	0.947172	1.08212	0.989248	0.8624	0.872541	0.841751	0.853623	0.022703	641	68.3157	5.73193
Q0C9H4	Putative uncharacterized protein OS=Aspergillus terreus (strain NIH 2624 / FGSC A1156) GN=ATEG_09660 PE=4 SV=1 - [Q0C9H4_ASPTN]	6.84	5	1	1	1	0.932508	1.08932	0.9898	1.27501	1.38491	1.36262	1.33567	0.00404099	117	13.2919	5.09717
A1DEU1	Isovaleryl-CoA dehydrogenase IvdA, putative OS=Neosartorya fischeri (strain ATCC 1020 / DSM 3700 / FGSC A1164 / NRRL 181) GN=NFIA_078380 PE=3 SV=1 - [A1DEU1_NEOFI]	2.11	6	1	1	2	1.00498	1.0374	0.960049	0.91985	0.856635	0.907895	0.894072	0.0232481	427	46.4207	7.13721
B6HAP5	Pc16g13540 protein OS=Penicillium chrysogenum (strain ATCC 28089 / DSM 1075 / Wisconsin 54-1255) GN=Pc16g13540 PE=4 SV=1 - [B6HAP5_PENCW]	2.12	1	1	1	1	1.02131	0.949295	1.03612	1.21178	1.09245	1.1895	1.16198	0.0232526	567	64.5028	4.77979
A0A017SPC0	Uncharacterized protein OS=Aspergillus ruber CBS 135680 GN=EURHEDRAFT_448247 PE=3 SV=1 - [A0A017SPC0_9EURO]	39.07	16	2	6	42	1.00424	0.99194	0.993448	1.14939	1.05597	1.08376	1.10017	0.0233811	151	16.8203	10.3452
P87208	Pyruvate decarboxylase OS=Emericella nidulans (strain FGSC A4 / ATCC 38163 / CBS 112.46 / NRRL 194 / M139) GN=pdcA PE=3 SV=3 - [PDC_EMENI]	2.82	13	2	2	2	1.06902	0.905619	1.02893	1.21925	1.20916	1.25733	1.22712	0.0114049	568	62.5598	6.3667
A0A0F8WX80	D-3-phosphoglycerate dehydrogenase 1 OS=Aspergillus ochraceoroseus GN=AOCH_001641 PE=3 SV=1 - [A0A0F8WX80_9EURO]	6.18	23	2	2	10	1.00528	0.997183	0.988065	1.0468	1.03199	1.08336	1.05739	0.0235229	372	40.2047	6.72705
A0A0F0IHL9	V-type proton ATPase subunit a OS=Aspergillus parasiticus SU-1 GN=P875_00010391 PE=3 SV=1 - [A0A0F0IHL9_ASPPA]	4.55	15	2	4	10	0.960686	1.05681	1.00692	0.885146	0.837032	0.917039	0.872638	0.0238829	857	97.6534	5.8208
A1CXP1	5-methyltetrahydropteroyltriglutamate--homocysteine S-methyltransferase OS=Neosartorya fischeri (strain ATCC 1020 / DSM 3700 / FGSC A1164 / NRRL 181) GN=NFIA_108860 PE=3 SV=1 - [A1CXP1_NEOFI]	10.98	3	1	7	109	0.97027	1.02366	0.993989	0.916397	0.925787	0.853322	0.902133	0.0239159	774	86.8525	6.75635
A0A0F7TG38	Putative Formation of crista junctions protein 1 OS=Penicillium brasilianum GN=PMG11_01721 PE=4 SV=1 - [A0A0F7TG38_9EURO]	3.38	17	1	2	6	0.927673	1.07963	0.993116	0.834472	0.834583	0.857473	0.84206	0.0240873	622	69.0362	6.25244
B6HFB7	Pc20g09590 protein OS=Penicillium chrysogenum (strain ATCC 28089 / DSM 1075 / Wisconsin 54-1255) GN=Pc20g09590 PE=4 SV=1 - [B6HFB7_PENCW]	1.04	1	1	1	1	0.983909	0.943842	1.07786	1.11942	1.21905	1.19269	1.17486	0.0242749	1247	136.259	5.35107
A0A0F0I5N8	WD domain G-beta repeat OS=Aspergillus parasiticus SU-1 GN=P875_00095329 PE=4 SV=1 - [A0A0F0I5N8_ASPPA]	18.04	16	5	5	21	0.981207	1.01995	0.997493	0.946808	0.965616	0.954457	0.956056	0.0245177	316	34.9814	6.68311
G7XHC0	PX domain protein OS=Aspergillus kawachii (strain NBRC 4308) GN=AKAW_04443 PE=4 SV=1 - [G7XHC0_ASPKW]	1.7	2	1	1	2	1.01646	1.00881	0.983558	1.04144	1.03329	1.04437	1.03665	0.0247111	942	103.157	5.33838
Q5BEG4	Uncharacterized protein OS=Emericella nidulans (strain FGSC A4 / ATCC 38163 / CBS 112.46 / NRRL 194 / M139) GN=AN1066.2 PE=4 SV=1 - [Q5BEG4_EMENI]	3.81	3	1	1	2	1.02405	1.02223	0.963695	0.909966	0.945101	0.918385	0.92142	0.0247143	236	26.6598	9.53955
A0A0D9MBQ1	Armadillo-type fold OS=Penicillium solitum GN=U727_00431293151 PE=4 SV=1 - [A0A0D9MBQ1_9EURO]	2.95	13	1	2	3	1.00406	0.979492	1.02348	1.0857	1.04735	1.11187	1.07911	0.0248753	611	68.5938	4.75439
Q5ART3	Uncharacterized protein OS=Emericella nidulans (strain FGSC A4 / ATCC 38163 / CBS 112.46 / NRRL 194 / M139) GN=AN8997.2 PE=4 SV=1 - [Q5ART3_EMENI]	5.21	1	1	1	1	1.05283	0.981812	0.974386	1.10138	1.09319	1.08269	1.08914	0.0250072	192	21.4611	6.06201
Q0CQ29	Mitochondrial 2-oxodicarboxylate carrier 1 OS=Aspergillus terreus (strain NIH 2624 / FGSC A1156) GN=ATEG_04205 PE=3 SV=1 - [Q0CQ29_ASPTN]	3.75	1	1	1	3	0.95621	1.02215	1.03049	0.933356	0.876877	0.859916	0.887432	0.0250568	320	34.9383	9.96436
Q001X7	Heat shock protein 90 OS=Monascus pilosus GN=HSP90 PE=3 SV=1 - [Q001X7_9EURO]	27.45	19	8	20	202	0.994649	1.01543	0.99794	0.981033	0.948855	0.954342	0.958848	0.0252843	703	80.3312	5.03369
Q5BEE5	Protein sey1 OS=Emericella nidulans (strain FGSC A4 / ATCC 38163 / CBS 112.46 / NRRL 194 / M139) GN=sey1 PE=3 SV=1 - [SEY1_EMENI]	2.56	9	2	2	5	0.981793	0.986217	1.0186	1.05326	1.06867	1.03097	1.05568	0.0254624	858	96.746	5.60498
A1CGE7	Alcohol dehydrogenase OS=Aspergillus clavatus (strain ATCC 1007 / CBS 513.65 / DSM 816 / NCTC 3887 / NRRL 1) GN=ACLA_066630 PE=3 SV=1 - [A1CGE7_ASPCL]	9.43	33	1	3	91	1.02667	0.970703	0.996144	1.05257	1.06119	1.0514	1.05734	0.0254888	350	37.1632	6.84424
I8TVS1	Ribosomal protein OS=Aspergillus oryzae (strain 3.042) GN=Ao3042_05512 PE=4 SV=1 - [I8TVS1_ASPO3]	4.9	14	1	1	1	0.773885	1.36381	0.883914	0.510005	0.490182	0.501727	0.497058	0.0490309	286	31.0054	10.3892
G7XMW9	GTP-binding protein ypt1 (Fragment) OS=Aspergillus kawachii (strain NBRC 4308) GN=AKAW_06269 PE=3 SV=1 - [G7XMW9_ASPKW]	30.46	51	3	5	19	1.04387	1.04079	0.965289	0.926756	0.930516	0.88029	0.897576	0.0265146	197	21.8179	5.43994
A2QI04	60S ribosomal protein L36 OS=Aspergillus niger (strain CBS 513.88 / FGSC A1513) GN=An04g01820 PE=3 SV=1 - [A2QI04_ASPNC]	24.76	35	3	3	41	1.01773	1.01644	0.989336	0.966356	0.899231	0.936784	0.926861	0.0266353	105	11.9547	11.8247
B0XWP2	Salicylate hydroxylase, putative OS=Neosartorya fumigata (strain CEA10 / CBS 144.89 / FGSC A1163) GN=AFUB_046800 PE=4 SV=1 - [B0XWP2_ASPFC]	2.4	3	1	1	1	1.08162	1.0101	0.919351	0.871264	0.842041	0.770874	0.825015	0.0342559	417	46.0786	6.48096
O74699	Aconitase OS=Aspergillus terreus GN=Aco PE=2 SV=1 - [O74699_ASPTE]	8.74	21	2	6	9	0.988919	1.07611	0.949769	0.898732	0.842729	0.858516	0.862405	0.0277505	778	84.2735	6.66846
I8IM98	AAA+-type ATPase OS=Aspergillus oryzae (strain 3.042) GN=Ao3042_03264 PE=3 SV=1 - [I8IM98_ASPO3]	15.83	17	1	12	67	0.983929	1.027	0.998482	1.04262	1.05545	1.04541	1.04455	0.0278897	821	90.4971	5.14795
S8B6F7	Uncharacterized protein OS=Penicillium oxalicum (strain 114-2 / CGMCC 5302) GN=PDE_09437 PE=4 SV=1 - [S8B6F7_PENO1]	1.15	1	1	1	1	0.976003	1.01162	1.02115	1.06777	1.13591	1.19062	1.12813	0.0279627	784	86.3449	5.36377
A0A0A2LBF7	Uncharacterized protein OS=Penicillium italicum GN=PITC_088120 PE=4 SV=1 - [A0A0A2LBF7_PENIT]	3.21	5	1	1	20	1.06484	0.997939	0.951446	1.09471	1.14389	1.15382	1.12547	0.0286012	280	30.4101	9.61279
A0A084BI68	Eukaryotic translation initiation factor subunit eIF 4F OS=Aspergillus fumigatus var. RP-2014 GN=BA78_3474 PE=4 SV=1 - [A0A084BI68_ASPFM]	1.7	18	2	3	5	1.03614	0.954828	1.01266	1.08078	1.0759	1.1072	1.08665	0.0290763	1525	163.788	9.39307
A0A0F7VFH4	Putative Hsp70 chaperone BiP/Kar2 OS=Penicillium brasilianum GN=PMG11_05371 PE=3 SV=1 - [A0A0F7VFH4_9EURO]	12.2	20	6	7	53	0.990834	1.02776	1.00592	0.944535	0.97451	0.923925	0.939975	0.0291533	672	73.3656	4.99561
A0A0D9LKT0	Aminotransferase OS=Penicillium solitum GN=U727_00433560481 PE=4 SV=1 - [A0A0D9LKT0_9EURO]	4.21	2	1	1	7	1.00112	1.05798	0.93196	0.873624	0.886113	0.828309	0.865259	0.0293439	499	54.8492	5.80811
A0A084C0B3	snRNA cap binding complex subunit Gcr3 OS=Aspergillus fumigatus var. RP-2014 GN=BA78_2886 PE=4 SV=1 - [A0A084C0B3_ASPFM]	2.12	6	1	1	2	0.900017	1.08236	1.01616	0.785068	0.817094	0.815654	0.806331	0.0234903	661	73.2327	5.23682
A0A084BUP3	60S ribosomal protein L27 OS=Aspergillus fumigatus var. RP-2014 GN=BA78_8486 PE=3 SV=1 - [A0A084BUP3_ASPFM]	6.51	3	1	1	1	1.02056	0.962051	1.02472	1.09811	1.07007	1.15209	1.10406	0.0294463	169	19.7236	9.87646
G3Y225	Uncharacterized protein (Fragment) OS=Aspergillus niger (strain ATCC 1015 / CBS 113.46 / FGSC A1144 / LSHB Ac4 / NCTC 3858a / NRRL 328 / USDA 3528.7) GN=ASPNIDRAFT_143801 PE=4 SV=1 - [G3Y225_ASPNA]	8	17	1	1	4	1.11758	0.99292	0.898965	0.830579	0.717023	0.758422	0.766256	0.0304941	100	11.4132	11.4146
A0A0F8X333	Uncharacterized protein (Fragment) OS=Aspergillus ochraceoroseus GN=AOCH_004438 PE=4 SV=1 - [A0A0F8X333_9EURO]	5.76	7	1	1	1	1.07133	1.11272	0.83185	0.702071	0.659108	0.747063	0.699042	0.0294009	139	15.5113	9.42236
G7XD92	Uncharacterized protein OS=Aspergillus kawachii (strain NBRC 4308) GN=AKAW_02878 PE=4 SV=1 - [G7XD92_ASPKW]	3.64	1	1	1	1	1.04792	0.969371	0.991018	0.829961	0.78604	0.832629	0.813957	0.00259111	302	33.2231	5.13525
S7ZJH4	Eukaryotic translation initiation factor 3 subunit G OS=Penicillium oxalicum (strain 114-2 / CGMCC 5302) GN=TIF35 PE=3 SV=1 - [S7ZJH4_PENO1]	11.81	19	2	3	7	0.976495	1.0356	0.969001	1.09089	1.12786	1.05574	1.09842	0.02987	288	31.7868	8.1333
A1D6Q6	Fructose-bisphosphate aldolase, class II OS=Neosartorya fischeri (strain ATCC 1020 / DSM 3700 / FGSC A1164 / NRRL 181) GN=NFIA_065640 PE=4 SV=1 - [A1D6Q6_NEOFI]	13.89	13	1	7	140	0.970128	0.986319	1.05958	1.10686	1.15094	1.08723	1.10909	0.0302517	360	39.778	6.11279
G3YHB8	Uncharacterized protein OS=Aspergillus niger (strain ATCC 1015 / CBS 113.46 / FGSC A1144 / LSHB Ac4 / NCTC 3858a / NRRL 328 / USDA 3528.7) GN=ASPNIDRAFT_198565 PE=3 SV=1 - [G3YHB8_ASPNA]	7.44	18	2	6	34	0.936182	0.978729	1.08003	1.192	1.28169	1.33373	1.27129	0.0103696	712	79.7995	5.18604
A0A0F8UTD0	Uncharacterized protein OS=Aspergillus ochraceoroseus GN=AOCH_003834 PE=4 SV=1 - [A0A0F8UTD0_9EURO]	4.14	1	1	1	1	0.964994	1.04887	0.996504	1.17733	1.33775	1.17634	1.22624	0.0182896	169	19.2253	10.5796
A0A0D9MBL1	Thiolase OS=Penicillium solitum GN=U727_0043130091 PE=3 SV=1 - [A0A0D9MBL1_9EURO]	2.26	3	1	1	2	1.04314	0.986139	0.975822	1.07158	1.14443	1.08793	1.09945	0.0306409	399	40.622	6.31592
Q2UAK5	Vacuolar H+-ATPase V1 sector OS=Aspergillus oryzae (strain ATCC 42149 / RIB 40) GN=AO090102000349 PE=3 SV=1 - [Q2UAK5_ASPOR]	6.44	18	1	3	8	0.993101	1.0538	0.963341	0.864715	0.875879	0.933898	0.888464	0.0306652	606	66.7155	5.33838
Q96UN6	Isocitrate dehydrogenase [NADP] OS=Emericella nidulans GN=idpA PE=3 SV=1 - [Q96UN6_EMEND]	11.62	29	5	5	12	1.01578	0.993703	0.97695	0.962515	0.958302	0.948022	0.960625	0.0312073	413	46.7392	6.82959
G0KW20	Beta-tubulin (Fragment) OS=Penicillium inflatum GN=BenA PE=4 SV=1 - [G0KW20_9EURO]	16.85	1	1	1	55	1.01891	1.03832	0.949655	0.926367	0.891809	0.908789	0.906905	0.0313434	89	9.73964	4.99561
Q0CW93	Ribonucleoside-diphosphate reductase small chain OS=Aspergillus terreus (strain NIH 2624 / FGSC A1156) GN=ATEG_02041 PE=4 SV=1 - [Q0CW93_ASPTN]	7.23	20	3	3	8	0.99091	1.09241	0.928431	0.821764	0.875704	0.80412	0.83061	0.0315302	401	45.3968	5.18604
A0A017SI81	NADPH--cytochrome P450 reductase OS=Aspergillus ruber CBS 135680 GN=EURHEDRAFT_475758 PE=3 SV=1 - [A0A017SI81_9EURO]	2.02	17	1	1	3	1.00734	0.980973	0.994491	0.880501	0.893798	0.959668	0.916577	0.0317942	693	76.0939	5.23682
G3XRQ6	Uncharacterized protein OS=Aspergillus niger (strain ATCC 1015 / CBS 113.46 / FGSC A1144 / LSHB Ac4 / NCTC 3858a / NRRL 328 / USDA 3528.7) GN=ASPNIDRAFT_205440 PE=4 SV=1 - [G3XRQ6_ASPNA]	2.65	23	1	1	1	1.05783	1.00263	0.949709	1.14112	1.08336	1.14822	1.12043	0.0318549	302	34.8671	6.46826
A0A0F7TIX2	Putative GTPase Rab11/YPT3, small G protein superfamily OS=Penicillium brasilianum GN=PMG11_02883 PE=4 SV=1 - [A0A0F7TIX2_9EURO]	14.42	21	3	3	9	1.02481	0.981504	1.02153	1.09492	1.08034	1.04627	1.06397	0.0322366	208	23.2497	5.66846
I8TRP9	Proteasome subunit alpha type OS=Aspergillus oryzae (strain 3.042) GN=Ao3042_07053 PE=3 SV=1 - [I8TRP9_ASPO3]	10.67	21	2	2	15	1.0248	0.985989	1.01834	1.04856	1.08885	1.11919	1.0751	0.0329898	253	27.8251	6.37939
Q2URE9	DNA helicase TIP49 OS=Aspergillus oryzae (strain ATCC 42149 / RIB 40) GN=AO090005000856 PE=4 SV=1 - [Q2URE9_ASPOR]	12.9	20	2	2	5	0.988917	1.04095	0.980641	0.944855	0.82905	0.855621	0.873448	0.0331551	186	19.8945	9.74463
A0A0F8UPC3	Uncharacterized protein OS=Aspergillus ochraceoroseus GN=AOCH_006902 PE=3 SV=1 - [A0A0F8UPC3_9EURO]	3.23	23	1	1	1	1.06109	1.09168	0.861872	0.700456	0.678504	0.655587	0.67489	0.0111349	341	36.7264	5.5415
A0A0A2I7U9	WASH complex, F-actin capping protein, beta subunit OS=Penicillium expansum GN=PEX1_025310 PE=4 SV=1 - [A0A0A2I7U9_PENEN]	3.59	25	1	1	1	1.04338	0.980204	0.985157	1.10912	1.05332	1.10115	1.0847	0.0336362	251	28.2579	4.69092
A0A0F0HYB3	Uncharacterized protein OS=Aspergillus parasiticus SU-1 GN=P875_00053371 PE=4 SV=1 - [A0A0F0HYB3_ASPPA]	4.47	5	1	1	1	0.884212	1.07932	1.04652	0.673879	0.677038	0.599098	0.647835	0.00570462	246	26.2396	4.93213
A0A0C1E6I0	Phosphoglycerate kinase OS=Aspergillus ustus GN=HK57_00496 PE=3 SV=1 - [A0A0C1E6I0_9EURO]	10.69	3	1	4	167	1.04814	0.982694	0.968873	1.06568	1.09159	1.0853	1.08096	0.0343503	421	44.8028	6.7417
A0A084BPM6	Beta N acetylglucosaminidase OS=Aspergillus fumigatus var. RP-2014 GN=BA78_2740 PE=4 SV=1 - [A0A084BPM6_ASPFM]	0.74	8	1	1	1	1.032	1.0183	0.960062	1.19354	1.09644	1.09388	1.12407	0.0345192	814	89.1785	6.63916
A1DFF2	Peptidyl-prolyl cis-trans isomerase OS=Neosartorya fischeri (strain ATCC 1020 / DSM 3700 / FGSC A1164 / NRRL 181) GN=NFIA_080530 PE=3 SV=1 - [A1DFF2_NEOFI]	4.09	3	1	1	1	0.934448	1.10198	0.975866	1.1899	1.14197	1.17471	1.16409	0.0345619	171	18.7593	8.41162
V5NZC3	Putative oxidoreductase OS=Monascus ruber GN=MpigE PE=4 SV=1 - [V5NZC3_9EURO]	13.16	3	5	5	38	0.991087	1.00871	1.00907	1.03703	1.02417	1.0207	1.02427	0.0346659	342	38.5358	6.46826
A0A0F8V4H1	Uncharacterized protein OS=Aspergillus rambellii GN=ARAM_002540 PE=4 SV=1 - [A0A0F8V4H1_9EURO]	1.18	4	1	1	1	1.03196	1.05898	0.92143	0.857396	0.767807	0.728658	0.781399	0.0180407	680	74.0986	5.05908
A0A0F8U2M6	Uncharacterized protein OS=Aspergillus rambellii GN=ARAM_001594 PE=4 SV=1 - [A0A0F8U2M6_9EURO]	5.64	1	1	1	1	0.969424	1.06062	0.980994	1.11983	1.0962	1.08207	1.09533	0.0356753	266	28.2526	6.80029
S8B2B3	Amidophosphoribosyltransferase OS=Penicillium oxalicum (strain 114-2 / CGMCC 5302) GN=PDE_03503 PE=3 SV=1 - [S8B2B3_PENO1]	4.73	18	2	2	3	1.00717	1.03256	0.945205	0.930624	0.88146	0.895328	0.907025	0.0360212	571	62.3234	6.58057
Q0C9V0	Putative uncharacterized protein OS=Aspergillus terreus (strain NIH 2624 / FGSC A1156) GN=ATEG_09534 PE=4 SV=1 - [Q0C9V0_ASPTN]	1.73	3	1	1	1	0.997071	0.905364	1.10157	1.22066	1.15408	1.1867	1.18557	0.0360591	1101	121.014	5.18604
Q4WIJ4	Tryptophanyl-tRNA synthetase OS=Neosartorya fumigata (strain ATCC MYA-4609 / Af293 / CBS 101355 / FGSC A1100) GN=AFUA_2G01640 PE=3 SV=1 - [Q4WIJ4_ASPFU]	3.37	9	1	1	4	0.937602	1.01367	1.05658	0.919852	0.842263	0.837809	0.864379	0.0360983	416	47.0468	8.42627
A0A0D9MGB7	TRAMLAG1CLN8 homology domain OS=Penicillium solitum GN=U727_0043081021 PE=4 SV=1 - [A0A0D9MGB7_9EURO]	2.49	1	1	1	1	1.04698	0.910145	1.04824	1.23457	1.11093	1.21526	1.1848	0.0363429	441	50.6701	9.15869
A0A017SR93	Uncharacterized protein OS=Aspergillus ruber CBS 135680 GN=EURHEDRAFT_447252 PE=4 SV=1 - [A0A017SR93_9EURO]	6.58	1	1	1	3	1.111	0.873352	0.972321	1.66308	1.7032	1.71687	1.71921	0.000559092	319	35.6739	6.29053
G3YBH9	40S ribosomal protein S27 (Fragment) OS=Aspergillus niger (strain ATCC 1015 / CBS 113.46 / FGSC A1144 / LSHB Ac4 / NCTC 3858a / NRRL 328 / USDA 3528.7) GN=ASPNIDRAFT_179599 PE=3 SV=1 - [G3YBH9_ASPNA]	28.75	5	2	2	36	1.01059	1.02646	0.988801	0.980976	0.967898	0.968061	0.964006	0.036527	80	8.57242	9.02686
Q5BFD5	Uncharacterized protein OS=Emericella nidulans (strain FGSC A4 / ATCC 38163 / CBS 112.46 / NRRL 194 / M139) GN=AN0745.2 PE=4 SV=1 - [Q5BFD5_EMENI]	15.15	21	1	1	5	0.990291	1.08401	0.955884	0.856613	0.801191	0.794973	0.809447	0.01103	66	7.39385	8.49951
Q5BCZ6	Uncharacterized protein OS=Emericella nidulans (strain FGSC A4 / ATCC 38163 / CBS 112.46 / NRRL 194 / M139) GN=AN1584.2 PE=4 SV=1 - [Q5BCZ6_EMENI]	1.74	2	1	1	1	1.07962	0.935534	0.992191	1.19638	1.34237	1.27264	1.26736	0.0107518	631	69.7482	5.59229
W6Q6T2	Dihydrolipoyl dehydrogenase OS=Penicillium roqueforti FM164 GN=dld1 PE=4 SV=1 - [W6Q6T2_PENRO]	5.68	1	2	3	10	1.03532	1.03246	0.976459	0.96875	0.938231	0.935029	0.933568	0.0373529	511	54.3013	7.84033
A0A0A2IUF5	Uncharacterized protein OS=Penicillium expansum GN=PEX1_071110 PE=4 SV=1 - [A0A0A2IUF5_PENEN]	10.99	10	1	1	1	0.975395	0.987333	1.04483	0.921895	0.921468	0.836277	0.890967	0.0373907	91	9.95727	10.3599
A1CST3	Acetyl-CoA carboxylase OS=Aspergillus clavatus (strain ATCC 1007 / CBS 513.65 / DSM 816 / NCTC 3887 / NRRL 1) GN=ACLA_080540 PE=4 SV=1 - [A1CST3_ASPCL]	3.66	20	3	7	14	1.01039	1.00417	0.981448	0.977546	0.964108	0.961282	0.968934	0.037519	2293	255.048	6.39209
A0A0F7THS9	Putative Proteasome component Prs3 OS=Penicillium brasilianum GN=PMG11_00857 PE=4 SV=1 - [A0A0F7THS9_9EURO]	3.47	17	1	1	2	1.012	1.05129	0.947177	1.14774	1.14425	1.07407	1.11812	0.037535	259	28.044	6.22705
B6HP44	Pc22g01480 protein OS=Penicillium chrysogenum (strain ATCC 28089 / DSM 1075 / Wisconsin 54-1255) GN=Pc22g01480 PE=4 SV=1 - [B6HP44_PENCW]	7.5	14	2	2	3	0.991332	0.9456	1.05838	1.0873	1.1026	1.11118	1.10208	0.0382649	120	13.6844	10.3452
Q0CU79	Putative uncharacterized protein OS=Aspergillus terreus (strain NIH 2624 / FGSC A1156) GN=ATEG_02755 PE=4 SV=1 - [Q0CU79_ASPTN]	5.06	22	3	3	8	0.994775	1.0953	0.916263	0.808615	0.856875	0.850995	0.83706	0.0390123	593	64.5805	9.62744
Q2UJY5	N-terminal acetyltransferase OS=Aspergillus oryzae (strain ATCC 42149 / RIB 40) GN=AO090003001023 PE=4 SV=1 - [Q2UJY5_ASPOR]	1.22	9	1	1	3	1.01552	0.988635	1.00437	1.0246	1.07224	1.05794	1.04861	0.0390282	736	83.992	7.92822
Q5AYY1	Uncharacterized protein OS=Emericella nidulans (strain FGSC A4 / ATCC 38163 / CBS 112.46 / NRRL 194 / M139) GN=AN6499.2 PE=3 SV=1 - [Q5AYY1_EMENI]	5.31	7	1	2	5	0.947878	0.962886	1.09497	1.16049	1.31007	1.16912	1.21091	0.034915	320	33.3238	6.12549
Q5AVH2	Uncharacterized protein OS=Emericella nidulans (strain FGSC A4 / ATCC 38163 / CBS 112.46 / NRRL 194 / M139) GN=AN7708.2 PE=4 SV=1 - [Q5AVH2_EMENI]	4.35	7	1	1	1	0.975472	1.06479	0.971127	0.89629	0.904764	0.924982	0.905244	0.039868	184	20.3285	7.04932
A0A0F8XRW1	T-complex protein 1 subunit delta OS=Aspergillus rambellii GN=ARAM_004955 PE=3 SV=1 - [A0A0F8XRW1_9EURO]	4.85	16	2	2	5	0.94307	1.08432	0.970538	0.874218	0.858258	0.873569	0.869281	0.03997	536	57.6466	8.19189
A0A0F7TN49	Uncharacterized protein OS=Penicillium brasilianum GN=PMG11_05567 PE=4 SV=1 - [A0A0F7TN49_9EURO]	1.67	6	1	1	1	0.97303	1.06428	0.973993	0.803883	0.678376	0.842428	0.771986	0.0169098	540	60.1224	9.15869
A0A084BWX0	Heat shock protein Hsp20/Hsp26 OS=Aspergillus fumigatus var. RP-2014 GN=BA78_7750 PE=3 SV=1 - [A0A084BWX0_ASPFM]	5.38	2	1	1	1	1.12588	0.93557	0.946938	1.1876	1.18489	1.18636	1.18298	0.0408579	186	21.2728	8.68994
A0A0F7TT48	Uncharacterized protein OS=Penicillium brasilianum GN=PMG11_07262 PE=4 SV=1 - [A0A0F7TT48_9EURO]	0.98	1	1	1	2	0.982988	1.02096	1.00265	1.21155	1.29598	1.16816	1.22255	0.00466693	914	100.05	9.45166
Q4WX65	Inorganic diphosphatase, putative OS=Neosartorya fumigata (strain ATCC MYA-4609 / Af293 / CBS 101355 / FGSC A1100) GN=AFUA_3G08380 PE=4 SV=1 - [Q4WX65_ASPFU]	9.6	13	4	5	25	0.987598	0.975599	1.02489	1.0546	1.03506	1.0403	1.04748	0.0413306	396	43.5964	7.76709
A0A017SRK7	GTP-binding protein rhoA OS=Aspergillus ruber CBS 135680 GN=EURHEDRAFT_407420 PE=3 SV=1 - [A0A017SRK7_9EURO]	7.77	20	2	2	6	0.992554	0.977946	1.01833	1.04281	1.10191	1.04502	1.06722	0.0417523	193	21.5761	6.21436
K9GRI7	Uncharacterized protein OS=Penicillium digitatum (strain Pd1 / CECT 20795) GN=PDIP_32160 PE=4 SV=1 - [K9GRI7_PEND1]	13.38	3	1	1	1	0.947154	1.06599	0.997664	0.878024	0.721615	0.70733	0.766229	0.022139	142	16.4128	4.99561
A1D2S5	Endopolyphosphatase OS=Neosartorya fischeri (strain ATCC 1020 / DSM 3700 / FGSC A1164 / NRRL 181) GN=NFIA_014080 PE=4 SV=1 - [A1D2S5_NEOFI]	2.68	1	1	1	4	1.04885	0.979879	0.959238	1.11585	1.11632	1.05533	1.10025	0.0419011	672	76.3336	6.7417
A0A084BE08	Ubiquitin hydrolase HAUSP OS=Aspergillus fumigatus var. RP-2014 GN=BA78_6744 PE=4 SV=1 - [A0A084BE08_ASPFM]	2.4	18	2	2	2	0.972895	1.02791	1.00813	0.94059	0.821036	0.903664	0.885793	0.0419794	1250	143.579	6.06201
A0A084BJ45	Protein transport protein Sec24 OS=Aspergillus fumigatus var. RP-2014 GN=BA78_4805 PE=4 SV=1 - [A0A084BJ45_ASPFM]	3.05	18	1	2	4	0.995939	0.975304	1.03361	1.17744	1.1489	1.0503	1.12373	0.0423122	919	100.247	6.80029
A0A0A0YMT3	Putative nucleosome binding protein OS=Monascus purpureus PE=2 SV=1 - [A0A0A0YMT3_MONPU]	14.42	1	2	2	5	0.938024	1.09369	1.02059	0.875183	0.901602	0.801423	0.844676	0.0430583	104	12.0401	9.20264
K9FZ19	Uncharacterized protein OS=Penicillium digitatum (strain Pd1 / CECT 20795) GN=PDIP_71150 PE=4 SV=1 - [K9FZ19_PEND1]	3.54	1	1	1	1	1.02124	1.09666	0.896088	0.802953	0.848235	0.837952	0.825864	0.0435824	339	36.898	5.0083
C8VN52	UV excision repair protein (RadW), putative (AFU_orthologue AFUA_5G06040) OS=Emericella nidulans (strain FGSC A4 / ATCC 38163 / CBS 112.46 / NRRL 194 / M139) GN=ANIA_02304 PE=4 SV=1 - [C8VN52_EMENI]	6.23	19	2	2	2	1.02885	1.02055	0.958515	1.05115	1.0953	1.09065	1.07619	0.043633	369	39.5395	4.56396
A0A0F8UQS5	40S ribosomal protein S8 OS=Aspergillus ochraceoroseus GN=AOCH_001859 PE=3 SV=1 - [A0A0F8UQS5_9EURO]	9.3	7	1	3	6	1.01552	0.954297	1.03398	1.08316	1.14584	1.06895	1.09793	0.0438219	430	48.2383	10.3599
A0A017SQW8	DUF887 domain protein OS=Aspergillus ruber CBS 135680 GN=EURHEDRAFT_445512 PE=4 SV=1 - [A0A017SQW8_9EURO]	2.05	1	1	1	1	1.00952	0.977446	1.02087	1.07155	1.03167	1.08601	1.06031	0.0438859	391	44.3356	7.54736
Q0CPV4	Uridylate kinase OS=Aspergillus terreus (strain NIH 2624 / FGSC A1156) GN=ATEG_04280 PE=3 SV=1 - [Q0CPV4_ASPTN]	8.1	19	2	2	5	0.989719	0.970003	1.05179	1.06497	1.08291	1.12006	1.08515	0.0442377	210	23.1148	5.35107
K9FWV1	Mycocerosic acid synthase OS=Penicillium digitatum (strain Pd1 / CECT 20795) GN=PDIP_82750 PE=4 SV=1 - [K9FWV1_PEND1]	2.06	4	1	1	1	0.988202	1.08828	0.936351	1.14054	1.11381	1.18671	1.14214	0.0446086	680	74.1194	5.77002
A1CXQ8	Ornithine carbamoyltransferase OS=Neosartorya fischeri (strain ATCC 1020 / DSM 3700 / FGSC A1164 / NRRL 181) GN=NFIA_109030 PE=3 SV=1 - [A1CXQ8_NEOFI]	5.12	22	1	2	5	0.956982	1.02115	1.03068	0.93362	0.919248	0.945194	0.929954	0.0446693	371	40.0606	8.08936
A0A0F8V369	mRNA binding post-transcriptional regulator (Csx1) (Fragment) OS=Aspergillus rambellii GN=ARAM_007728 PE=4 SV=1 - [A0A0F8V369_9EURO]	8.51	25	3	3	10	0.990374	0.981545	1.03026	1.04047	1.04384	1.06992	1.05065	0.0453303	388	41.909	6.12549
A1CP42	Mitochondrial processing peptidase beta subunit, putative OS=Aspergillus clavatus (strain ATCC 1007 / CBS 513.65 / DSM 816 / NCTC 3887 / NRRL 1) GN=ACLA_021220 PE=3 SV=1 - [A1CP42_ASPCL]	6.47	15	1	4	19	1.0403	0.955041	1.00992	1.06947	1.12634	1.07505	1.08838	0.0453604	479	53.3202	6.26514
Q0CXN7	2,3-bisphosphoglycerate-independent phosphoglycerate mutase OS=Aspergillus terreus (strain NIH 2624 / FGSC A1156) GN=ATEG_01547 PE=3 SV=1 - [Q0CXN7_ASPTN]	8.84	19	3	4	54	1.00058	1.0239	0.994221	1.03318	1.03362	1.02983	1.02581	0.0462059	509	55.7481	5.84619
A0A084BY37	3 methyl 2 oxobutanoate hydroxymethyltransferase PanB OS=Aspergillus fumigatus var. RP-2014 GN=BA78_5611 PE=3 SV=1 - [A0A084BY37_ASPFM]	3.38	3	1	1	1	0.96641	1.08441	0.961326	0.904961	0.782759	0.863184	0.846872	0.046222	355	38.164	9.17334
A0A0A2KM34	Uncharacterized protein OS=Penicillium italicum GN=PITC_029200 PE=4 SV=1 - [A0A0A2KM34_PENIT]	4.7	1	1	1	1	0.947741	1.03728	1.02439	1.52223	1.56153	1.38043	1.48341	0.00141557	468	52.0208	7.13721
Q5B583	Uncharacterized protein OS=Emericella nidulans (strain FGSC A4 / ATCC 38163 / CBS 112.46 / NRRL 194 / M139) GN=AN4297.2 PE=3 SV=1 - [Q5B583_EMENI]	10.33	22	2	2	4	0.987189	0.998751	1.00472	0.918982	0.956373	0.972795	0.952349	0.0469247	184	20.7035	9.84717
A1CZA1	4-aminobutyrate transaminase GatA OS=Neosartorya fischeri (strain ATCC 1020 / DSM 3700 / FGSC A1164 / NRRL 181) GN=NFIA_036430 PE=3 SV=1 - [A1CZA1_NEOFI]	10.82	15	3	4	9	0.970461	1.00541	1.06772	1.09894	1.09803	1.09001	1.07996	0.0469691	499	55.2424	8.63135
A0A017SQ21	Coatomer subunit delta OS=Aspergillus ruber CBS 135680 GN=EURHEDRAFT_408133 PE=4 SV=1 - [A0A017SQ21_9EURO]	1.74	1	1	1	1	1.06229	0.964085	0.981992	0.911293	0.919466	0.836622	0.886654	0.0470714	516	57.0271	5.12256
Q5BEM7	Isocitrate dehydrogenase [NAD] subunit, mitochondrial OS=Emericella nidulans (strain FGSC A4 / ATCC 38163 / CBS 112.46 / NRRL 194 / M139) GN=AN1003.2 PE=3 SV=1 - [Q5BEM7_EMENI]	16.53	23	5	5	13	1.00469	0.967802	1.0504	0.945907	0.938526	0.932956	0.932016	0.047212	363	39.3215	8.26514
A5ABT0	Aspergillus niger contig An11c0340, genomic contig OS=Aspergillus niger (strain CBS 513.88 / FGSC A1513) GN=An11g10320 PE=4 SV=1 - [A5ABT0_ASPNC]	5.12	22	2	4	8	1.05503	0.981972	0.987307	0.926526	0.951412	0.937838	0.931049	0.0474961	1015	115.135	5.69385
S8AX67	Uncharacterized protein OS=Penicillium oxalicum (strain 114-2 / CGMCC 5302) GN=PDE_01449 PE=4 SV=1 - [S8AX67_PENO1]	2.57	1	1	1	1	0.894772	1.11235	1.0048	0.779403	0.729034	0.77228	0.757231	0.0197045	778	85.0909	8.52881
A1DDW7	Disulfide isomerase (TigA), putative OS=Neosartorya fischeri (strain ATCC 1020 / DSM 3700 / FGSC A1164 / NRRL 181) GN=NFIA_074990 PE=3 SV=1 - [A1DDW7_NEOFI]	5.16	6	2	2	2	0.970598	0.95861	1.07559	1.19145	1.18703	1.07552	1.1495	0.047823	368	40.1318	6.81494
B8N9A7	CDK-activating kinase assembly factor MAT1 OS=Aspergillus flavus (strain ATCC 200026 / FGSC A1120 / NRRL 3357 / JCM 12722 / SRRC 167) GN=AFLA_110530 PE=4 SV=1 - [B8N9A7_ASPFN]	1.83	2	1	1	6	0.964129	1.0022	1.03639	0.904605	0.933172	0.952688	0.929311	0.0479391	383	43.2666	7.21045
Q0C8X9	60S ribosomal protein L10-B OS=Aspergillus terreus (strain NIH 2624 / FGSC A1156) GN=ATEG_09855 PE=4 SV=1 - [Q0C8X9_ASPTN]	14.93	20	4	4	27	0.995344	1.00683	1.02051	0.986219	0.981519	0.990057	0.97853	0.048033	221	25.4134	10.2134
A0A0A2JWG4	Small GTPase superfamily, Rab type OS=Penicillium expansum GN=PEX1_023940 PE=4 SV=1 - [A0A0A2JWG4_PENEN]	9.86	18	2	2	22	1.03244	0.989379	0.991547	1.0518	1.06811	1.13273	1.07941	0.0484188	213	24.1764	6.93213
W6Q5K2	NADH:ubiquinone oxidoreductase, subunit NDUFB4 OS=Penicillium roqueforti FM164 GN=PROQFM164_S02g001765 PE=4 SV=1 - [W6Q5K2_PENRO]	13.51	1	1	1	1	1.0381	1.01911	0.953333	0.94594	0.833642	0.797565	0.856042	0.0486436	74	8.84557	9.84717
S8ANH4	Uncharacterized protein OS=Penicillium oxalicum (strain 114-2 / CGMCC 5302) GN=PDE_02386 PE=4 SV=1 - [S8ANH4_PENO1]	1.79	25	3	3	5	1.04325	0.95568	0.933406	0.778639	0.800051	0.787963	0.807087	0.00522211	2125	233.58	6.37939
A1CR49	Elongation factor 1-alpha OS=Aspergillus clavatus (strain ATCC 1007 / CBS 513.65 / DSM 816 / NCTC 3887 / NRRL 1) GN=ACLA_028450 PE=3 SV=1 - [A1CR49_ASPCL]	24.3	157	2	13	343	1.04603	0.922388	1.03777	1.24066	1.08551	1.18723	1.16872	0.0491408	461	49.9949	8.99756
S7ZUR9	Uncharacterized protein OS=Penicillium oxalicum (strain 114-2 / CGMCC 5302) GN=PDE_09148 PE=4 SV=1 - [S7ZUR9_PENO1]	20.41	4	1	2	30	1.02148	0.957436	0.968716	1.29194	1.32846	1.30925	1.33315	0.000127113	98	11.795	6.06201
A0A0F8U5D9	Phosphopantothenate-cysteine ligase OS=Aspergillus rambellii GN=ARAM_002599 PE=4 SV=1 - [A0A0F8U5D9_9EURO]	2.09	6	1	1	2	1.06288	0.973864	0.972087	1.06399	1.12826	1.11722	1.09992	0.0494168	382	43.4434	8.42627
A0A084BP66	Cytochrome P450 monooxygenase OS=Aspergillus fumigatus var. RP-2014 GN=BA78_4878 PE=3 SV=1 - [A0A084BP66_ASPFM]	1.41	3	1	1	1	0.976726	1.05346	0.98067	1.13691	1.05955	1.18576	1.12334	0.0494419	568	64.4773	8.71924
Q0CBR8	Glutaryl-CoA dehydrogenase, mitochondria线粒体的l OS=Aspergillus terreus (strain NIH 2624 / FGSC A1156) GN=ATEG_08866 PE=3 SV=1 - [Q0CBR8_ASPTN]	2.13	14	1	1	1	0.970931	1.19905	0.847926	0.739197	0.719557	0.654529	0.700249	0.0466411	422	45.6152	6.65381
Q5BGV2	DNA helicase OS=Emericella nidulans (strain FGSC A4 / ATCC 38163 / CBS 112.46 / NRRL 194 / M139) GN=AN0228.2 PE=3 SV=1 - [Q5BGV2_EMENI]	1.09	5	1	1	1	0.949123	0.994112	1.06407	0.883066	0.872915	0.932737	0.894062	0.0498559	915	101.389	5.23682
A0A0D9LQZ4	Carbamoyl-phosphate synthase small subunit OS=Penicillium solitum GN=U727_00433190231 PE=3 SV=1 - [A0A0D9LQZ4_9EURO]	2.91	22	1	1	4	0.905921	1.15074	0.92377	0.800993	0.757983	0.753209	0.77579	0.0500401	412	45.0506	6.72705
Q92259	GATA factor SREP OS=Penicillium chrysogenum GN=SREP PE=3 SV=1 - [SREP_PENCH]	2.07	1	1	1	1	1.0135	1.00423	0.991518	1.24749	1.11638	1.07702	1.14344	0.0502771	532	56.9258	8.5874
A0A0A2KKY4	Leukotriene A(4) hydrolase OS=Penicillium italicum GN=PITC_042290 PE=3 SV=1 - [A0A0A2KKY4_PENIT]	5.69	25	3	3	6	1.05619	0.964083	0.973352	1.11872	1.09573	1.06042	1.09395	0.0502973	615	69.7882	5.47803
Q0CXI0	C-1-tetrahydrofolate synthase, mitochondrial OS=Aspergillus terreus (strain NIH 2624 / FGSC A1156) GN=ATEG_01604 PE=3 SV=1 - [Q0CXI0_ASPTN]	5.54	28	5	5	12	1.00871	0.991693	0.99383	1.01544	1.06255	1.03775	1.04058	0.0503266	939	100.414	7.1958
A2QWE4	Aspergillus niger contig An11c0190, genomic contig OS=Aspergillus niger (strain CBS 513.88 / FGSC A1513) GN=An11g04860 PE=4 SV=1 - [A2QWE4_ASPNC]	2.76	1	1	1	1	0.909209	1.20143	0.905993	0.73033	0.767208	0.679247	0.721593	0.0505424	326	35.9625	4.66553
B6HX59	Pc24g02900 protein OS=Penicillium chrysogenum (strain ATCC 28089 / DSM 1075 / Wisconsin 54-1255) GN=Pc24g02900 PE=3 SV=1 - [B6HX59_PENCW]	4.93	1	1	4	13	0.969526	0.988066	1.04987	0.953365	0.882314	0.905965	0.911612	0.0505479	994	109.749	5.2876
A0A0A2KM97	Serine-pyruvate aminotransferase/2-aminoethylphosphonate-pyruvate transaminase OS=Penicillium italicum GN=PITC_052990 PE=3 SV=1 - [A0A0A2KM97_PENIT]	4.16	9	1	1	2	0.928374	1.1153	0.968849	0.768174	0.829585	0.877716	0.821728	0.0512215	385	41.0634	6.32861
A0A0D9MM91	Cellulase glycosyl hydrolase family 5 OS=Aspergillus flavus AF70 GN=P034_00381343 PE=3 SV=1 - [A0A0D9MM91_ASPFL]	2.22	2	1	1	1	1.03524	0.985034	0.98852	1.11088	1.20271	1.06159	1.12177	0.0513589	406	46.4402	4.81787
A0A0D9MQU7	von Willebrand factor type A domain protein OS=Aspergillus flavus AF70 GN=P034_04045860 PE=4 SV=1 - [A0A0D9MQU7_ASPFL]	2.32	6	1	1	4	0.979648	1.04224	0.95899	1.0605	1.07284	1.05745	1.07042	0.051507	431	45.4157	5.14795
A1C7Y4	Phospholipase D Active site motif protein OS=Aspergillus clavatus (strain ATCC 1007 / CBS 513.65 / DSM 816 / NCTC 3887 / NRRL 1) GN=ACLA_075440 PE=4 SV=1 - [A1C7Y4_ASPCL]	0.88	3	1	1	1	1.05419	0.956265	0.99734	1.18422	1.11699	1.06856	1.12034	0.0515861	1136	127.583	6.43018
A1C983	Peroxisomal multifunctional beta-oxidation protein (MFP), putative OS=Aspergillus clavatus (strain ATCC 1007 / CBS 513.65 / DSM 816 / NCTC 3887 / NRRL 1) GN=ACLA_054540 PE=3 SV=1 - [A1C983_ASPCL]	2	16	1	2	4	0.941965	0.95458	1.10807	1.1414	1.13445	1.19432	1.15495	0.0519048	899	96.6475	8.23584
Q9P8I0	Delta-1-pyrroline-5-carboxylate dehydrogenase, mitochondrial OS=Emericella nidulans (strain FGSC A4 / ATCC 38163 / CBS 112.46 / NRRL 194 / M139) GN=prnC PE=3 SV=2 - [PUT2_EMENI]	3.85	23	2	2	4	0.977557	1.02759	1.00207	1.09753	1.04232	1.15089	1.09428	0.0519866	572	61.8976	8.71924
A0A017SP17	Malate dehydrogenase OS=Aspergillus ruber CBS 135680 GN=EURHEDRAFT_374753 PE=3 SV=1 - [A0A017SP17_9EURO]	11.14	8	1	3	52	0.959543	1.02129	1.03457	0.927374	0.884111	0.952711	0.916693	0.0520229	341	35.6977	8.07471
A0A0F0I0K2	Carbamoyl-phosphate synthase large subunit OS=Aspergillus parasiticus SU-1 GN=P875_00042453 PE=4 SV=1 - [A0A0F0I0K2_ASPPA]	1.53	25	2	2	2	1.05952	1.00622	0.943568	0.826434	0.924055	0.895318	0.879208	0.0521394	1175	129.269	5.64307
A2R1H1	Proteasome subunit beta type OS=Aspergillus niger (strain CBS 513.88 / FGSC A1513) GN=An13g01210 PE=3 SV=1 - [A2R1H1_ASPNC]	10.05	20	2	2	2	0.964555	0.963362	1.06185	1.14426	1.07972	1.08341	1.10624	0.0523829	199	21.4475	5.99854
A1CWS6	Aspartate aminotransferase OS=Neosartorya fischeri (strain ATCC 1020 / DSM 3700 / FGSC A1164 / NRRL 181) GN=NFIA_105660 PE=3 SV=1 - [A1CWS6_NEOFI]	14.22	9	1	6	11	0.948938	0.992355	1.06464	1.10243	1.15635	1.07976	1.11065	0.0526823	429	47.0001	8.86572
I8IRK5	Actin-related protein Arp2/3 complex, subunit Arp3 OS=Aspergillus oryzae (strain 3.042) GN=Ao3042_00790 PE=3 SV=1 - [I8IRK5_ASPO3]	7.39	19	2	2	14	1.0123	1.01849	1.03169	1.03504	1.07953	1.08463	1.04465	0.0529831	433	47.1768	6.69775
W6QWE8	Genomic scaffold, ProqFM164S03 OS=Penicillium roqueforti FM164 GN=PROQFM164_S03g000556 PE=4 SV=1 - [W6QWE8_PENRO]	3.2	22	1	1	1	1.01137	1.1087	0.894292	0.832014	0.824785	0.849551	0.831471	0.0533699	250	28.8236	8.00146
A1CB07	Cytochrome b-c1 complex subunit Rieske, mitochondrial OS=Aspergillus clavatus (strain ATCC 1007 / CBS 513.65 / DSM 816 / NCTC 3887 / NRRL 1) GN=ACLA_013620 PE=4 SV=1 - [A1CB07_ASPCL]	5.02	1	1	1	6	1.01724	0.984405	1.00898	0.970776	0.918233	0.964774	0.947904	0.053694	239	25.995	8.00146
A0A0A2ISC3	Uncharacterized protein OS=Penicillium expansum GN=PEX1_058290 PE=4 SV=1 - [A0A0A2ISC3_PENEN]	8.24	1	1	1	6	0.937064	1.08043	0.992918	0.835126	0.924568	0.812066	0.854289	0.0537085	170	19.0911	5.24951
B6HKL7	Ubiquitin carboxyl-terminal hydrolase OS=Penicillium chrysogenum (strain ATCC 28089 / DSM 1075 / Wisconsin 54-1255) GN=Pc21g16180 PE=3 SV=1 - [B6HKL7_PENCW]	1.17	1	1	1	2	0.994103	1.06512	0.95223	0.893735	0.843511	0.934005	0.88703	0.0543869	1109	127.022	5.46533
I8ABS8	Lysophospholipase OS=Aspergillus oryzae (strain 3.042) GN=Ao3042_00285 PE=4 SV=1 - [I8ABS8_ASPO3]	7.5	10	2	2	3	1.01524	0.971068	1.02077	1.06184	1.03446	1.08736	1.05872	0.0549578	240	26.7255	5.49072
B6HV63	V-type proton ATPase subunit a OS=Penicillium chrysogenum (strain ATCC 28089 / DSM 1075 / Wisconsin 54-1255) GN=Pc22g05740 PE=3 SV=1 - [B6HV63_PENCW]	3.63	10	1	3	3	0.944349	1.11704	0.951875	0.745381	0.816976	0.888377	0.813316	0.0549791	853	97.5142	5.65576
A0A0A2JJ56	Sugar isomerase (SIS) OS=Penicillium expansum GN=PEX1_042160 PE=4 SV=1 - [A0A0A2JJ56_PENEN]	6.4	4	1	3	20	1.04644	1.08417	0.980274	0.806349	0.767513	0.973547	0.81887	0.055313	656	72.2328	6.87354
Q0CRL1	Sphingolipid long chain base-responsive protein PIL1 OS=Aspergillus terreus (strain NIH 2624 / FGSC A1156) GN=ATEG_03673 PE=4 SV=1 - [Q0CRL1_ASPTN]	2.94	22	1	1	2	0.949633	1.14776	0.903453	0.828171	0.777312	0.7788	0.794537	0.0554052	340	38.4193	5.80811
A0A0F7U5K4	Uncharacterized protein OS=Penicillium brasilianum GN=PMG11_11233 PE=4 SV=1 - [A0A0F7U5K4_9EURO]	7.8	1	1	1	1	1.00193	0.97515	1.03047	1.10079	1.06264	1.20243	1.11914	0.0555966	141	16.0662	6.07471
W6PY35	Glycogen phosphorylase OS=Penicillium roqueforti FM164 GN=GPH1 PE=3 SV=1 - [W6PY35_PENRO]	3.36	7	1	2	10	0.93147	1.03638	1.00149	0.92563	0.856782	0.893211	0.901084	0.0559412	743	84.5671	5.78271
Q4WQ99	Ubiquitin conjugating enzyme (MmsB), putative OS=Neosartorya fumigata (strain ATCC MYA-4609 / Af293 / CBS 101355 / FGSC A1100) GN=AFUA_4G12080 PE=4 SV=1 - [Q4WQ99_ASPFU]	7.91	2	1	1	2	1.01458	0.967426	1.01639	1.0902	1.0305	1.11375	1.07873	0.0560078	139	15.7239	6.90283
Q4WLA8	Acetyl-CoA-acetyltransferase, putative OS=Neosartorya fumigata (strain ATCC MYA-4609 / Af293 / CBS 101355 / FGSC A1100) GN=AFUA_6G14200 PE=3 SV=1 - [Q4WLA8_ASPFU]	9.01	23	3	3	3	1.02868	1.01566	0.948081	0.879523	0.913228	0.946893	0.915527	0.0563005	433	45.6818	8.95361
M9R2U9	Putative short-chain alcohol dehydrogenase OS=Monascus ruber GN=MpigC PE=3 SV=1 - [M9R2U9_9EURO]	17.17	2	5	5	53	1.02033	1.02412	0.957824	1.05023	1.07561	1.05815	1.06053	0.0563453	297	31.8195	6.13818
A1D351	RNase L inhibitor of the ABC superfamily, putative OS=Neosartorya fischeri (strain ATCC 1020 / DSM 3700 / FGSC A1164 / NRRL 181) GN=NFIA_015370 PE=3 SV=1 - [A1D351_NEOFI]	2.86	18	2	2	4	1.0391	0.957006	1.03816	0.840724	0.962651	0.854988	0.876114	0.0564804	664	74.8165	8.23584
K9FNL3	Ubiquitin carboxyl-terminal hydrolase OS=Penicillium digitatum (strain Pd1 / CECT 20795) GN=PDIP_56730 PE=4 SV=1 - [K9FNL3_PEND1]	2.81	6	1	1	3	0.951849	0.951497	1.10192	1.2252	1.09021	1.234	1.18106	0.0567909	391	43.6606	5.08447
A0A0F8V3Q6	Uncharacterized protein OS=Aspergillus rambellii GN=ARAM_006295 PE=4 SV=1 - [A0A0F8V3Q6_9EURO]	0.5	24	1	1	2	0.998155	1.07474	0.939243	0.891027	0.909052	0.897451	0.895552	0.0570052	1401	154.324	6.37939
I6TSU5	Cytochrome c oxidase subunit II OS=Aspergillus oryzae (strain 3.042) GN=Ao3042_11875 PE=4 SV=1 - [I6TSU5_ASPO3]	5.43	17	1	1	1	1.09244	0.988748	0.929078	0.863286	0.862274	0.895606	0.870744	0.0570491	129	14.4921	4.84326
Q5BE20	M protein repeat protein (AFU_orthologue AFUA_1G10690) OS=Emericella nidulans (strain FGSC A4 / ATCC 38163 / CBS 112.46 / NRRL 194 / M139) GN=AN1210.2 PE=4 SV=1 - [Q5BE20_EMENI]	0.83	1	1	1	1	1.039	0.935497	1.03194	1.06195	1.17819	1.14966	1.12751	0.057405	843	93.0044	5.35107
A0A0A2KYT2	Allantoicase OS=Penicillium italicum GN=PITC_061720 PE=4 SV=1 - [A0A0A2KYT2_PENIT]	2.83	12	1	1	1	1.0303	0.966796	1.01069	1.04883	1.09618	1.16153	1.09932	0.0574121	353	37.8149	6.41748
A0A017SFD5	Putative fructose-bisphosphate aldolase OS=Aspergillus ruber CBS 135680 GN=EURHEDRAFT_454753 PE=4 SV=1 - [A0A017SFD5_9EURO]	2.85	5	1	1	1	0.977035	1.01812	1.01396	1.19323	1.10836	1.05096	1.11413	0.0574962	281	30.7573	5.31299
A1D6Q4	Saccharopine dehydrogenase [NAD(+), L-lysine-forming] OS=Neosartorya fischeri (strain ATCC 1020 / DSM 3700 / FGSC A1164 / NRRL 181) GN=NFIA_065620 PE=3 SV=1 - [A1D6Q4_NEOFI]	4.28	10	1	2	3	0.914507	1.13432	0.964618	0.815804	0.840801	0.826828	0.824118	0.0575397	374	41.1513	5.26221
G7XUL4	Chromosome segregation protein Cse1 OS=Aspergillus kawachii (strain NBRC 4308) GN=AKAW_08770 PE=4 SV=1 - [G7XUL4_ASPKW]	3.13	22	3	3	4	1.04388	0.997366	0.955668	1.09034	1.12204	1.04813	1.08796	0.0575424	957	108.288	5.69385
B6H844	Polyadenylate-binding protein OS=Penicillium chrysogenum (strain ATCC 28089 / DSM 1075 / Wisconsin 54-1255) GN=Pc16g09030 PE=3 SV=1 - [B6H844_PENCW]	7.77	8	1	5	18	0.945927	1.14685	0.947842	0.852119	0.813901	0.840215	0.824253	0.0578959	734	79.6241	5.60498
A0A0A2LAD4	Crotonase, core OS=Penicillium italicum GN=PITC_004580 PE=4 SV=1 - [A0A0A2LAD4_PENIT]	7.19	1	1	1	1	1.02645	0.923819	1.05531	1.09685	1.18102	1.31087	1.19402	0.0582489	292	31.2872	6.41748
A1CJT5	ATP-dependent RNA helicase eIF4A OS=Aspergillus clavatus (strain ATCC 1007 / CBS 513.65 / DSM 816 / NCTC 3887 / NRRL 1) GN=tif1 PE=3 SV=1 - [IF4A_ASPCL]	11.06	1	2	4	58	1.01051	1.02381	0.963313	0.954166	0.931169	0.955057	0.947544	0.0583569	398	44.903	5.12256
A0A0A2KEH6	Uncharacterized protein OS=Penicillium expansum GN=PEX1_050720 PE=4 SV=1 - [A0A0A2KEH6_PENEN]	3.56	6	1	1	1	1.0136	1.01717	0.979121	1.0813	1.11153	1.02923	1.07049	0.0583826	309	34.0706	6.12549
B6HC93	Pc18g01220 protein OS=Penicillium chrysogenum (strain ATCC 28089 / DSM 1075 / Wisconsin 54-1255) GN=Pc18g01220 PE=4 SV=1 - [B6HC93_PENCW]	10	10	1	4	57	0.990514	1.00406	1.01415	1.04177	1.02851	1.01679	1.02604	0.0584603	360	39.3718	5.69385
Q0CE99	Putative uncharacterized protein OS=Aspergillus terreus (strain NIH 2624 / FGSC A1156) GN=ATEG_07985 PE=4 SV=1 - [Q0CE99_ASPTN]	1.56	24	1	1	1	0.745869	1.10606	1.15633	0.700393	0.615018	0.656529	0.655508	0.0584826	704	77.8192	7.97217
A0A0A2L8Z4	Histone H4 OS=Penicillium italicum GN=PITC_055190 PE=3 SV=1 - [A0A0A2L8Z4_PENIT]	48.57	6	1	4	69	0.967302	1.0386	0.990551	1.04231	1.06341	1.06628	1.05858	0.0586401	140	15.6856	10.7554
A1CLZ4	Thioredoxin, putative OS=Aspergillus clavatus (strain ATCC 1007 / CBS 513.65 / DSM 816 / NCTC 3887 / NRRL 1) GN=ACLA_078720 PE=4 SV=1 - [A1CLZ4_ASPCL]	3.13	1	1	1	3	1.08191	1.01702	0.991112	0.908753	0.943653	0.976094	0.91536	0.0588042	224	25.2487	5.65576
B0XZB1	Fatty acid synthase alpha subunit FasA, putative OS=Neosartorya fumigata (strain CEA10 / CBS 144.89 / FGSC A1163) GN=AFUB_043770 PE=3 SV=1 - [B0XZB1_ASPFC]	8.99	21	2	15	52	1.00547	0.937062	0.934979	0.916146	0.852164	0.875429	0.91876	0.0589172	1857	204.457	6.43018
A0A0F0ILN6	Triosephosphate isomerase OS=Aspergillus parasiticus SU-1 GN=P875_00075875 PE=3 SV=1 - [A0A0F0ILN6_ASPPA]	5.98	2	1	1	25	0.998577	1.01986	0.987039	1.02292	1.03398	1.02812	1.02646	0.058973	251	27.3984	5.78271
A0A084C0C4	Cytosine deaminase uracil phosphoribosyltransferase fusion protein OS=Aspergillus fumigatus var. RP-2014 GN=BA78_8328 PE=4 SV=1 - [A0A084C0C4_ASPFM]	7.52	21	1	1	2	0.969755	0.983387	1.05334	0.956359	0.893312	0.900143	0.91463	0.0590219	133	14.9048	6.68311
I8A510	Phospho-2-dehydro-3-deoxyheptonate aldolase OS=Aspergillus oryzae (strain 3.042) GN=Ao3042_03899 PE=3 SV=1 - [I8A510_ASPO3]	3.57	4	1	1	1	0.988826	0.9739	1.04448	0.959718	0.933794	0.9067	0.931169	0.0590228	364	39.4683	6.7417
K9G2B8	Phospholipase D (PLD), putative OS=Penicillium digitatum (strain Pd1 / CECT 20795) GN=PDIP_37670 PE=4 SV=1 - [K9G2B8_PEND1]	0.71	1	1	1	1	0.923303	1.06233	1.02446	1.13923	1.11267	1.09746	1.11271	0.0591362	1125	125.431	5.99854
B6H769	Eukaryotic translation initiation factor 3 subunit F OS=Penicillium chrysogenum (strain ATCC 28089 / DSM 1075 / Wisconsin 54-1255) GN=Pc16g02480 PE=3 SV=1 - [B6H769_PENCW]	3.83	22	1	1	9	0.998958	1.0633	0.968778	0.94683	0.926126	0.934866	0.926357	0.0594505	339	36.6734	4.85596
A1C409	Noc1p protein, putative OS=Aspergillus clavatus (strain ATCC 1007 / CBS 513.65 / DSM 816 / NCTC 3887 / NRRL 1) GN=ACLA_058060 PE=4 SV=1 - [A1C409_ASPCL]	2.35	1	1	1	1	0.829877	1.20121	0.983758	0.721779	0.739087	0.710753	0.720309	0.0599361	681	75.2834	5.93506
B8NGD9	Pyruvate dehydrogenase kinase OS=Aspergillus flavus (strain ATCC 200026 / FGSC A1120 / NRRL 3357 / JCM 12722 / SRRC 167) GN=AFLA_134790 PE=4 SV=1 - [B8NGD9_ASPFN]	2.8	21	1	1	1	0.829091	1.04758	1.13058	0.833227	0.697741	0.678601	0.734748	0.0600045	321	36.3185	7.26904
A1DCS7	Proteasome component Pre8, putative OS=Neosartorya fischeri (strain ATCC 1020 / DSM 3700 / FGSC A1164 / NRRL 181) GN=NFIA_027110 PE=4 SV=1 - [A1DCS7_NEOFI]	3.28	18	1	1	1	1.04685	1.01689	0.946885	1.15672	1.17531	1.05344	1.12451	0.0602156	274	29.5164	5.5415
Q92412	Homoaconitase, mitochondrial OS=Emericella nidulans (strain FGSC A4 / ATCC 38163 / CBS 112.46 / NRRL 194 / M139) GN=lys4 PE=3 SV=2 - [LYS4_EMENI]	3.35	12	2	2	4	0.961305	1.06072	0.975089	0.895111	0.841939	0.937151	0.892258	0.0606247	776	84.0346	6.31592
A0A064AX24	Eukaryotic translation initiation factor 3 subunit A OS=Aspergillus oryzae 100-8 GN=TIF32 PE=3 SV=1 - [A0A064AX24_ASPOZ]	2.41	48	2	3	4	0.979511	1.04453	0.987048	0.883799	0.969183	0.902789	0.915208	0.0615889	1038	118.24	9.43701
A1CQ33	Vacuolar ATP synthase subunit c OS=Aspergillus clavatus (strain ATCC 1007 / CBS 513.65 / DSM 816 / NCTC 3887 / NRRL 1) GN=ACLA_024700 PE=4 SV=1 - [A1CQ33_ASPCL]	2.56	1	1	1	2	0.98454	0.977606	1.04235	1.05738	1.04764	1.05965	1.05332	0.0625727	391	44.1988	6.81494
A0A0F7TQN2	Putative Inorganic pyrophosphatase OS=Penicillium brasilianum GN=PMG11_05999 PE=4 SV=1 - [A0A0F7TQN2_9EURO]	7.56	1	2	3	15	1.01815	0.966548	1.01628	1.03462	1.0609	1.09924	1.06458	0.0627534	357	39.9623	6.34131
B6H313	Pc13g15810 protein OS=Penicillium chrysogenum (strain ATCC 28089 / DSM 1075 / Wisconsin 54-1255) GN=Pc13g15810 PE=4 SV=1 - [B6H313_PENCW]	14.07	15	2	6	50	0.983339	0.99706	1.00424	1.0085	1.01504	1.03144	1.02357	0.0628975	398	44.0357	8.71924
A0A084BZY6	Antigenic cell wall galactomannoprotein OS=Aspergillus fumigatus var. RP-2014 GN=BA78_7844 PE=4 SV=1 - [A0A084BZY6_ASPFM]	3.8	3	1	1	1	0.969978	0.996461	1.04145	1.06551	1.09603	1.20297	1.11856	0.0632613	184	19.2652	6.69775
A0A0F8X027	Cytochrome c oxidase subunit 6 OS=Aspergillus ochraceoroseus GN=AOCH_005142 PE=4 SV=1 - [A0A0F8X027_9EURO]	11.49	18	1	1	3	1.01873	0.989252	0.999995	0.983129	0.942198	0.91186	0.943222	0.0636737	87	9.85206	5.45264
A0A017SGI2	ARF/SAR superfamily OS=Aspergillus ruber CBS 135680 GN=EURHEDRAFT_377481 PE=3 SV=1 - [A0A017SGI2_9EURO]	22.95	17	3	3	6	1.00856	1.03253	0.994911	0.880384	0.919656	0.986182	0.917729	0.0639685	183	21.0579	5.71924
B8N2Y5	Phosphate transporter (Pho88), putative OS=Aspergillus flavus (strain ATCC 200026 / FGSC A1120 / NRRL 3357 / JCM 12722 / SRRC 167) GN=AFLA_025090 PE=4 SV=1 - [B8N2Y5_ASPFN]	5.92	9	1	1	2	0.944461	1.0383	1.02611	0.871832	0.954408	0.841008	0.886461	0.0641496	152	17.0459	9.36377
A0A0F7TPM4	Putative U6 small nuclear ribonucleoprotein OS=Penicillium brasilianum GN=PMG11_07314 PE=4 SV=1 - [A0A0F7TPM4_9EURO]	11.58	14	1	1	3	1.03285	0.888982	1.15619	0.863564	0.717823	0.822729	0.781058	0.0642504	95	10.7394	4.48779
K9FXR8	Vacuolar ATP synthase catalytic subunit A, putative OS=Penicillium digitatum (strain Pd1 / CECT 20795) GN=PDIP_48250 PE=3 SV=1 - [K9FXR8_PEND1]	4.39	7	1	2	7	0.916132	0.936989	1.158	1.19109	1.20203	1.2072	1.19568	0.0644333	661	72.4306	5.47803
K9G6Z3	Uncharacterized protein OS=Penicillium digitatum (strain Pd1 / CECT 20795) GN=PDIP_30190 PE=4 SV=1 - [K9G6Z3_PEND1]	1.22	1	1	1	1	0.922016	0.989197	1.09524	1.09235	1.18855	1.16702	1.14684	0.0649035	740	82.5481	6.03662
A1CH81	Phosphoribosylaminoimidazolecarboxamide formyltransferase/IMP cyclohydrolase OS=Aspergillus clavatus (strain ATCC 1007 / CBS 513.65 / DSM 816 / NCTC 3887 / NRRL 1) GN=ACLA_047010 PE=3 SV=1 - [A1CH81_ASPCL]	8.57	18	1	4	12	1.00729	0.993307	0.991614	0.890736	0.902682	0.98101	0.927218	0.0649731	595	64.8964	6.37939
A0SNU0	DNA-directed RNA polymerase (Fragment) OS=Monascus purpureus GN=RPB1 PE=3 SV=1 - [A0SNU0_MONPU]	9.69	14	2	2	2	1.07477	0.934864	0.994825	1.14581	1.20963	1.07477	1.14171	0.065011	382	42.9622	8.86572
A0A0F8UW52	Uncharacterized protein OS=Aspergillus rambellii GN=ARAM_006476 PE=3 SV=1 - [A0A0F8UW52_9EURO]	7.6	19	1	2	5	0.956042	1.00776	1.04194	1.06753	1.07686	1.05546	1.06458	0.0656845	342	38.6489	8.08936
A0A0F0IL06	Inosine-5'-monophosphate dehydrogenase OS=Aspergillus parasiticus SU-1 GN=P875_00076071 PE=3 SV=1 - [A0A0F0IL06_ASPPA]	5.13	51	2	3	4	1.00537	1.03301	0.95946	0.964698	0.914952	0.911374	0.93101	0.066278	546	57.9689	6.93213
A1CJP5	Argininosuccinate lyase OS=Aspergillus clavatus (strain ATCC 1007 / CBS 513.65 / DSM 816 / NCTC 3887 / NRRL 1) GN=ACLA_035720 PE=3 SV=1 - [A1CJP5_ASPCL]	15.73	22	2	6	9	0.981414	1.00616	1.01004	0.926231	0.983776	0.917801	0.943352	0.0663339	464	51.8687	6.18896
A0A0A2IE62	Chaperone DnaK OS=Penicillium expansum GN=PEX1_085290 PE=3 SV=1 - [A0A0A2IE62_PENEN]	14.39	9	1	10	104	1.00988	0.99095	0.934279	1.07654	1.04939	1.01968	1.07172	0.0665103	667	72.3526	5.66846
Q0D075	Histidinol dehydrogenase OS=Aspergillus terreus (strain NIH 2624 / FGSC A1156) GN=ATEG_00659 PE=3 SV=1 - [Q0D075_ASPTN]	2.32	21	2	2	2	0.984462	0.993495	1.02537	1.03894	1.04357	1.02386	1.03431	0.0670547	862	91.9561	5.63037
B6H5U2	Pc14g01140 protein OS=Penicillium chrysogenum (strain ATCC 28089 / DSM 1075 / Wisconsin 54-1255) GN=Pc14g01140 PE=4 SV=1 - [B6H5U2_PENCW]	2.95	10	1	1	4	1.04906	0.978759	0.97994	1.0813	1.04665	1.06958	1.0631	0.0672227	271	28.8226	5.18604
A0A084C0U3	Reductase OS=Aspergillus fumigatus var. RP-2014 GN=BA78_2932 PE=4 SV=1 - [A0A084C0U3_ASPFM]	2.4	1	1	1	1	1.01902	0.95604	1.03194	1.07499	1.04457	1.10565	1.07257	0.0682377	333	36.4536	5.41455
Q0CSL7	Protein transport protein sec24 OS=Aspergillus terreus (strain NIH 2624 / FGSC A1156) GN=sec24 PE=3 SV=1 - [SEC24_ASPTN]	3.54	10	1	2	3	1.05177	0.942899	1.01242	1.16107	1.19817	1.05158	1.13426	0.0683509	904	98.8902	6.75635
Q2U4Z6	Predicted protein OS=Aspergillus oryzae (strain ATCC 42149 / RIB 40) GN=AO090020000140 PE=4 SV=1 - [Q2U4Z6_ASPOR]	1.2	5	1	1	1	1.04412	1.00862	0.957413	0.900186	0.964504	0.883689	0.913035	0.068441	498	54.7179	6.69775
Q5AUM1	NMT1_ASPPA NMT1 protein homolog OS=Emericella nidulans (strain FGSC A4 / ATCC 38163 / CBS 112.46 / NRRL 194 / M139) GN=AN8009.2 PE=4 SV=1 - [Q5AUM1_EMENI]	7.33	19	1	3	66	0.970867	1.12321	0.920023	0.838458	0.852933	0.865627	0.848352	0.0685439	341	38.1953	6.02393
A0A0F8UJU8	60S ribosomal protein OS=Aspergillus rambellii GN=ARAM_004511 PE=3 SV=1 - [A0A0F8UJU8_9EURO]	20.3	18	2	6	26	0.983119	0.961015	1.03136	0.950482	0.88565	0.929809	0.929574	0.068627	202	22.9346	10.8433
A0A0A2INA1	Methylenetetrahydrofolate reductase OS=Penicillium expansum GN=PEX1_045150 PE=3 SV=1 - [A0A0A2INA1_PENEN]	5.9	23	3	3	4	0.996325	1.02131	0.993643	0.97733	0.966744	0.918979	0.950778	0.0688564	610	68.7266	5.87158
A1DCM4	Septin AspB OS=Neosartorya fischeri (strain ATCC 1020 / DSM 3700 / FGSC A1164 / NRRL 181) GN=NFIA_026580 PE=3 SV=1 - [A1DCM4_NEOFI]	10.46	31	3	4	23	1.01274	1.03001	0.978448	0.956823	0.94886	0.981635	0.955686	0.0691115	526	59.203	6.50732
Q5AUF9	Uncharacterized protein OS=Emericella nidulans (strain FGSC A4 / ATCC 38163 / CBS 112.46 / NRRL 194 / M139) GN=AN8071.2 PE=4 SV=1 - [Q5AUF9_EMENI]	1.44	3	1	1	1	1.05106	0.936327	1.01936	1.12435	1.06827	1.09398	1.09308	0.0693647	762	82.7248	6.25244
A0A0A2K228	Malate dehydrogenase OS=Penicillium expansum GN=PEX1_106330 PE=3 SV=1 - [A0A0A2K228_PENEN]	9.41	13	1	3	50	1.00748	1.01101	1.0129	0.894982	0.987166	0.95147	0.93476	0.0702769	340	35.7047	7.48877
A0A0D9MS95	Beta-xylanase OS=Aspergillus flavus AF70 GN=P034_01253050 PE=3 SV=1 - [A0A0D9MS95_ASPFL]	7.4	13	1	2	7	0.964945	1.07798	0.968875	0.843815	0.948036	0.806954	0.862875	0.0704278	311	33.7812	5.5415
C8VNS8	NRPS-like enzyme, putative (JCVI) OS=Emericella nidulans (strain FGSC A4 / ATCC 38163 / CBS 112.46 / NRRL 194 / M139) GN=ANIA_01680 PE=4 SV=1 - [C8VNS8_EMENI]	0.89	2	1	1	2	1.02671	1.02299	0.959272	1.05459	1.05729	1.11746	1.07324	0.0705701	1237	137.426	6.43018
A0A017SJY7	Cofactor for methionyl and glutamyl-tRNA synthetase OS=Aspergillus ruber CBS 135680 GN=EURHEDRAFT_411122 PE=4 SV=1 - [A0A017SJY7_9EURO]	3.88	1	1	1	9	1.00654	1.00778	0.969677	1.02954	1.06444	1.0224	1.04436	0.0705869	438	46.8364	7.23975
A1CHL3	Pre-mRNA-splicing ATP-dependent RNA helicase prp28 OS=Aspergillus clavatus (strain ATCC 1007 / CBS 513.65 / DSM 816 / NCTC 3887 / NRRL 1) GN=prp28 PE=3 SV=1 - [PRP28_ASPCL]	1.63	1	1	1	1	1.12023	0.837243	1.04594	1.15928	1.27586	1.23971	1.22356	0.0706351	798	88.7986	8.80713
A0A017SFZ8	NAD(P)-binding protein OS=Aspergillus ruber CBS 135680 GN=EURHEDRAFT_456407 PE=4 SV=1 - [A0A017SFZ8_9EURO]	4.42	1	1	1	1	1.02447	0.991093	0.993287	1.02029	1.06274	1.04582	1.03988	0.0710925	249	26.5105	8.1626
A0A0G4PM69	Ribosomal protein L13 OS=Penicillium camembertii GN=PCAMFM013_S021g000193 PE=4 SV=1 - [A0A0G4PM69_PENCA]	17.33	9	1	5	18	1.03409	0.955451	1.01776	0.942997	0.906503	0.801914	0.881657	0.0711193	202	23.0297	10.7261
A0A0F0IFC2	T-complex protein 1 subunit gamma OS=Aspergillus parasiticus SU-1 GN=P875_00021463 PE=3 SV=1 - [A0A0F0IFC2_ASPPA]	8.53	18	1	5	9	0.876646	1.17711	0.960949	0.818453	0.733407	0.783255	0.774575	0.0711607	539	58.9067	6.12549
Q0C9J7	Ribosomal protein L19 OS=Aspergillus terreus (strain NIH 2624 / FGSC A1156) GN=ATEG_09637 PE=3 SV=1 - [Q0C9J7_ASPTN]	2.01	27	5	5	23	0.997342	0.997615	0.984195	1.01464	1.00784	1.0006	1.01475	0.0713018	2888	317.004	7.1958
Q5BB17	Ribosome biogenesis GTPase Lsg1, putative (AFU_orthologue AFUA_5G06510) OS=Emericella nidulans (strain FGSC A4 / ATCC 38163 / CBS 112.46 / NRRL 194 / M139) GN=AN2263.2 PE=4 SV=1 - [Q5BB17_EMENI]	2.15	7	1	1	1	0.970921	1.08681	0.954637	0.926995	0.749321	0.852074	0.839336	0.0714674	650	72.6088	7.59131
A0A0F7TRZ8	Putative Pre-mRNA-splicing factor SYF1 OS=Penicillium brasilianum GN=PMG11_07229 PE=4 SV=1 - [A0A0F7TRZ8_9EURO]	1.43	21	1	1	2	0.954099	1.07106	0.978829	0.891745	0.908752	0.931121	0.90933	0.0720246	770	90.172	6.53662
M9R1B1	Formamidase OS=Monascus ruber GN=fmdS PE=4 SV=1 - [M9R1B1_9EURO]	6.55	1	2	2	3	0.950957	1.00623	1.03028	0.942946	0.902665	0.811844	0.889533	0.072227	412	45.0715	5.77002
A0A0F8V658	Putative non-repetitive nucleoporin (Fragment) OS=Aspergillus ochraceoroseus GN=AOCH_007224 PE=4 SV=1 - [A0A0F8V658_9EURO]	2.55	23	1	1	1	0.862794	1.13652	1.01308	0.851216	0.789048	0.775571	0.801966	0.0735337	471	53.5896	5.50342
C8V4D7	Calnexin, putative (Eurofung) OS=Emericella nidulans (strain FGSC A4 / ATCC 38163 / CBS 112.46 / NRRL 194 / M139) GN=ANIA_03592 PE=3 SV=1 - [C8V4D7_EMENI]	2.14	4	1	1	2	0.96461	1.06473	0.981664	0.864466	0.846133	0.960495	0.887113	0.0737129	561	61.6298	4.93213
A5AAX7	Aspergillus niger contig An07c0220, genomic contig OS=Aspergillus niger (strain CBS 513.88 / FGSC A1513) GN=An07g07760 PE=3 SV=1 - [A5AAX7_ASPNC]	16.92	20	2	5	39	1.03197	0.971886	0.994517	1.06919	1.02988	1.0495	1.05009	0.0744752	260	28.9536	4.84326
A0A084BRC2	Branched-chain-amino-acid aminotransferase OS=Aspergillus fumigatus var. RP-2014 GN=BA78_0520 PE=3 SV=1 - [A0A084BRC2_ASPFM]	4.39	10	1	1	1	1.00404	1.0277	0.978463	1.06042	1.03051	1.10452	1.06154	0.0746774	387	43.2193	8.80713
I8TH40	Alanine aminotransferase OS=Aspergillus oryzae (strain 3.042) GN=Ao3042_10783 PE=4 SV=1 - [I8TH40_ASPO3]	2.01	4	1	1	6	0.972037	0.969399	1.04429	0.923041	0.894242	0.953487	0.928006	0.0747109	498	54.7949	5.5542
Q0CW07	Putative uncharacterized protein OS=Aspergillus terreus (strain NIH 2624 / FGSC A1156) GN=ATEG_02127 PE=4 SV=1 - [Q0CW07_ASPTN]	2.71	1	1	1	1	0.943264	1.0078	1.05679	1.06084	1.13137	1.09189	1.09185	0.0760003	332	35.6238	8.48486
Q0CKX0	Mitochondrial import receptor subunit tom-40 OS=Aspergillus terreus (strain NIH 2624 / FGSC A1156) GN=ATEG_05664 PE=4 SV=1 - [Q0CKX0_ASPTN]	2.54	1	1	1	1	0.945805	1.04354	1.02032	0.944124	0.80731	0.901354	0.881421	0.0761345	355	38.0121	5.8208
A1CPN6	Mitochondrial hypoxia responsive domain protein OS=Aspergillus clavatus (strain ATCC 1007 / CBS 513.65 / DSM 816 / NCTC 3887 / NRRL 1) GN=ACLA_023210 PE=4 SV=1 - [A1CPN6_ASPCL]	3.07	1	1	1	2	1.0284	0.962745	1.01458	1.06994	1.04043	1.12924	1.07781	0.0767426	261	29.1201	8.27979
Q2UJL3	Alpha-isopropylmalate synthase/homocitrate synthase OS=Aspergillus oryzae (strain ATCC 42149 / RIB 40) GN=AO090003001165 PE=3 SV=1 - [Q2UJL3_ASPOR]	6.58	24	3	3	4	0.944509	1.08385	0.978228	0.911473	0.897791	0.897212	0.900182	0.0769141	441	48.3255	6.17627
A0A017SNI2	Serine hydroxymethyltransferase OS=Aspergillus ruber CBS 135680 GN=EURHEDRAFT_449881 PE=3 SV=1 - [A0A017SNI2_9EURO]	10.62	33	1	5	32	1.05236	0.954107	1.02587	1.07999	1.06932	1.12933	1.08122	0.0770782	471	51.7924	7.56201
A2QBK5	Aspergillus niger contig An02c0010, genomic contig OS=Aspergillus niger (strain CBS 513.88 / FGSC A1513) GN=An02g00370 PE=4 SV=1 - [A2QBK5_ASPNC]	1.29	1	1	1	1	0.937124	1.12449	0.951858	0.840914	0.874222	0.865706	0.856436	0.0772297	1082	122.936	8.85107
A1CJF2	Aspartate-semialdehyde dehydrogenase OS=Aspergillus clavatus (strain ATCC 1007 / CBS 513.65 / DSM 816 / NCTC 3887 / NRRL 1) GN=ACLA_034790 PE=3 SV=1 - [A1CJF2_ASPCL]	8.54	23	3	3	3	1.04756	0.992487	0.969396	1.10232	1.03409	1.10584	1.07736	0.0778007	363	39.2521	6.99072
S8A192	Uncharacterized protein OS=Penicillium oxalicum (strain 114-2 / CGMCC 5302) GN=PDE_09850 PE=4 SV=1 - [S8A192_PENO1]	1	1	1	1	1	0.980532	1.03265	0.996727	1.03426	1.03792	1.05426	1.03872	0.0791708	1302	148.837	6.3667
A0A0D9MIV7	Mpv17PMP22 OS=Penicillium solitum GN=U727_00430810591 PE=4 SV=1 - [A0A0D9MIV7_9EURO]	2.94	4	1	1	1	0.959065	1.01932	1.03038	1.10514	1.07574	1.03672	1.06941	0.0792422	238	26.7014	10.2573
A0A0F0IED8	60S ribosomal protein L20 OS=Aspergillus parasiticus SU-1 GN=P875_00010584 PE=3 SV=1 - [A0A0F0IED8_ASPPA]	19.66	19	1	3	33	1.10257	1.04427	0.866219	0.784957	0.875922	0.819326	0.823151	0.0792923	178	20.9782	10.1987
A0A064BDA4	Uncharacterized protein OS=Aspergillus oryzae 100-8 GN=AO1008_00557 PE=4 SV=1 - [A0A064BDA4_ASPOZ]	3.3	2	1	1	2	1.02653	0.992663	0.989721	1.03754	1.07513	1.0275	1.04362	0.0793876	303	34.6647	5.18604
A0A017SM54	Ribosomal protein L14b/L23e OS=Aspergillus ruber CBS 135680 GN=EURHEDRAFT_472524 PE=3 SV=1 - [A0A017SM54_9EURO]	22.86	11	1	4	27	1.05452	0.941328	0.995105	1.06911	1.28705	1.14013	1.16896	0.0794743	140	14.7539	10.3159
Q5ASE5	Mitochondrial carrier protein, putative (Eurofung) OS=Emericella nidulans (strain FGSC A4 / ATCC 38163 / CBS 112.46 / NRRL 194 / M139) GN=AN8785.2 PE=3 SV=1 - [Q5ASE5_EMENI]	2.97	1	1	1	1	1.05476	0.867202	1.08146	1.40728	1.24976	1.11043	1.25439	0.0798166	707	78.5778	9.05615
G3YCR8	Uncharacterized protein OS=Aspergillus niger (strain ATCC 1015 / CBS 113.46 / FGSC A1144 / LSHB Ac4 / NCTC 3858a / NRRL 328 / USDA 3528.7) GN=ASPNIDRAFT_179323 PE=4 SV=1 - [G3YCR8_ASPNA]	2.73	3	1	1	1	0.755215	1.0689	1.18252	0.655685	0.618899	0.77912	0.683056	0.0807483	439	47.6049	6.96143
W6QI65	Heat shock protein sti1 homolog OS=Penicillium roqueforti FM164 GN=sti1 PE=4 SV=1 - [W6QI65_PENRO]	8.14	7	2	5	7	1.07516	0.909107	1.01401	1.10997	1.10101	1.22509	1.14601	0.0808945	565	62.3872	5.69385
A0A0F7TIV5	Clathrin heavy chain OS=Penicillium brasilianum GN=PMG11_01677 PE=3 SV=1 - [A0A0F7TIV5_9EURO]	2.62	2	1	4	7	1.04638	0.98289	0.979665	1.07014	1.03817	1.06787	1.05558	0.081232	1680	190.686	5.26221
Q4WPR0	Glucoamylase/glucan 1,4-alpha-glucosidase, putative OS=Neosartorya fumigata (strain ATCC MYA-4609 / Af293 / CBS 101355 / FGSC A1100) GN=AFUA_4G10140 PE=4 SV=1 - [Q4WPR0_ASPFU]	1.99	5	1	1	2	1.01587	1.07603	0.920944	1.14166	1.10276	1.09697	1.10905	0.0814361	352	38.4532	5.0083
W6QJ18	FAD dependent oxidoreductase OS=Penicillium roqueforti FM164 GN=PROQFM164_S05g000611 PE=4 SV=1 - [W6QJ18_PENRO]	3.93	2	1	1	1	0.972554	0.94076	1.09189	1.17747	1.06554	1.16632	1.13448	0.0814939	356	37.9092	6.63916
A0A017S0U6	Uncharacterized protein OS=Aspergillus ruber CBS 135680 GN=EURHEDRAFT_489085 PE=4 SV=1 - [A0A017S0U6_9EURO]	1	1	1	1	1	1.13076	0.853278	1.0204	1.40549	1.1332	1.6618	1.39809	0.0820687	1203	129.259	5.04639
A0A0G4PIM1	Short-chain dehydrogenase/reductase SDR OS=Penicillium camembertii GN=PCAMFM013_S017g000004 PE=4 SV=1 - [A0A0G4PIM1_PENCA]	3.32	1	1	1	7	0.907216	0.967895	1.11305	1.13744	1.13761	1.1353	1.14129	0.0825348	271	28.7828	5.42725
G7XNA5	Nuclear and cytoplasmic polyadenylated RNA-binding protein pub1 OS=Aspergillus kawachii (strain NBRC 4308) GN=AKAW_06528 PE=4 SV=1 - [G7XNA5_ASPKW]	4.81	23	2	2	2	0.918378	0.979472	1.10766	1.12447	1.13739	1.12997	1.12854	0.0826105	478	51.9107	7.57666
A0A0D9MGH7	Glycosyl transferase family 20 OS=Penicillium solitum GN=U727_0043120001 PE=4 SV=1 - [A0A0D9MGH7_9EURO]	2.59	33	1	1	1	0.922455	1.02361	1.0621	1.06459	1.13041	1.15658	1.11416	0.0831861	386	43.3575	8.19189
W6PZL1	NADH:ubiquinone oxidoreductase, 17.2kDa subunit OS=Penicillium roqueforti FM164 GN=PROQFM164_S01g003292 PE=4 SV=1 - [W6PZL1_PENRO]	6.67	9	1	1	1	0.980096	1.03804	0.992029	0.953581	0.888416	0.964689	0.932401	0.0839493	135	15.4419	9.68604
A1D5V5	Dihydroxy-acid dehydratase (Dad) OS=Neosartorya fischeri (strain ATCC 1020 / DSM 3700 / FGSC A1164 / NRRL 181) GN=NFIA_062600 PE=4 SV=1 - [A1D5V5_NEOFI]	2.59	11	1	1	2	0.994946	1.11325	0.903291	0.858201	0.881006	0.851412	0.860246	0.0844318	541	57.5722	5.94775
I8AC42	PH domain protein OS=Aspergillus oryzae (strain 3.042) GN=Ao3042_11770 PE=4 SV=1 - [I8AC42_ASPO3]	3.19	7	1	1	1	1.05831	0.990273	0.960992	0.95196	0.797649	0.893937	0.87838	0.0845001	408	44.1131	7.44482
C8V4E8	Thioredoxin reductase OS=Emericella nidulans (strain FGSC A4 / ATCC 38163 / CBS 112.46 / NRRL 194 / M139) GN=ANIA_03581 PE=3 SV=1 - [C8V4E8_EMENI]	5.31	2	1	1	3	0.96401	1.10284	0.919792	0.798815	0.806414	0.919241	0.845252	0.0845883	339	36.1194	5.33838
B6H2G6	Pc13g04890 protein OS=Penicillium chrysogenum (strain ATCC 28089 / DSM 1075 / Wisconsin 54-1255) GN=Pc13g04890 PE=4 SV=1 - [B6H2G6_PENCW]	0.77	5	2	2	5	1.02235	0.939894	1.0419	0.915165	0.874329	0.951735	0.912484	0.0847418	2596	281.769	5.45264
A1C745	Tubulin subunit OS=Aspergillus clavatus (strain ATCC 1007 / CBS 513.65 / DSM 816 / NCTC 3887 / NRRL 1) GN=ACLA_072490 PE=3 SV=1 - [A1C745_ASPCL]	12.42	18	2	4	12	0.943972	1.09941	1.02444	0.922386	0.912983	0.925242	0.899861	0.08535	451	50.2448	5.03369
A0A0F8W8A6	Uncharacterized protein OS=Aspergillus ochraceoroseus GN=AOCH_000881 PE=4 SV=1 - [A0A0F8W8A6_9EURO]	3.35	9	1	2	8	0.939564	1.04775	1.02089	1.07638	1.14774	1.06629	1.09381	0.0855633	478	51.2121	6.53662
G7XBJ8	Similar to An02g09030 OS=Aspergillus kawachii (strain NBRC 4308) GN=AKAW_02736 PE=4 SV=1 - [G7XBJ8_ASPKW]	2.4	1	1	1	1	0.878687	1.16069	0.974562	0.849798	0.813063	0.762464	0.804702	0.0860669	584	63.9007	7.07861
A0A0A2KV88	Uncharacterized protein OS=Penicillium italicum GN=PITC_026870 PE=4 SV=1 - [A0A0A2KV88_PENIT]	6.32	1	1	1	2	0.978197	1.04142	0.98806	1.26629	1.04682	1.14612	1.15013	0.086094	285	32.5372	6.62451
A0A084BEQ2	Diphosphomevalonate decarboxylase OS=Aspergillus fumigatus var. RP-2014 GN=BA78_0941 PE=4 SV=1 - [A0A084BEQ2_ASPFM]	1.98	3	1	1	1	0.91884	1.08966	1.00284	0.864717	0.900393	0.90189	0.885653	0.0866851	404	43.0601	5.78271
S7ZPB5	Uncharacterized protein OS=Penicillium oxalicum (strain 114-2 / CGMCC 5302) GN=PDE_07189 PE=3 SV=1 - [S7ZPB5_PENO1]	17.86	36	1	4	23	1.00405	1.04866	0.950674	0.959928	0.888378	0.917167	0.920787	0.0869404	168	19.4928	11.5171
E7EDL5	60S ribosomal protein L11 OS=Monascus purpureus PE=2 SV=1 - [E7EDL5_MONPU]	16.57	20	3	3	27	0.948147	1.03076	0.99082	0.941241	0.940969	0.893206	0.934571	0.0870119	175	20.0607	10.1841
A0A0F8VQJ8	Uncharacterized protein OS=Aspergillus ochraceoroseus GN=AOCH_006524 PE=4 SV=1 - [A0A0F8VQJ8_9EURO]	2.52	16	1	1	4	0.951558	1.00884	1.02417	1.03548	1.10594	1.05094	1.06963	0.0873764	357	39.912	5.03369
A1CND9	TCTP family protein OS=Aspergillus clavatus (strain ATCC 1007 / CBS 513.65 / DSM 816 / NCTC 3887 / NRRL 1) GN=ACLA_018640 PE=4 SV=1 - [A1CND9_ASPCL]	20.11	9	4	4	20	0.983916	0.976453	1.05796	1.05186	1.06834	1.08581	1.06218	0.0876161	179	20.0759	4.89404
Q6J9U0	Glucosamine-fructose-6-phosphate aminotransferase OS=Neosartorya fumigata PE=2 SV=1 - [Q6J9U0_ASPFM]	20.46	20	4	12	74	1.02764	1.03473	0.947691	0.920084	0.895333	0.963393	0.923173	0.0877045	694	77.2379	6.69775
G3YDV7	Uncharacterized protein OS=Aspergillus niger (strain ATCC 1015 / CBS 113.46 / FGSC A1144 / LSHB Ac4 / NCTC 3858a / NRRL 328 / USDA 3528.7) GN=ASPNIDRAFT_54141 PE=4 SV=1 - [G3YDV7_ASPNA]	1.12	3	1	1	1	1.11623	0.997155	0.897821	1.33015	1.19071	1.10376	1.20371	0.0886423	1156	127.115	6.32861
A1CUJ6	Ribosomal protein S13p/S18e OS=Aspergillus clavatus (strain ATCC 1007 / CBS 513.65 / DSM 816 / NCTC 3887 / NRRL 1) GN=ACLA_086850 PE=3 SV=1 - [A1CUJ6_ASPCL]	30.32	16	6	6	59	0.962258	1.01293	1.02343	0.947122	0.967367	0.951298	0.955703	0.089757	155	17.8867	10.4478
A0A0D9MTZ5	Hydantoinase Boxoprolinase OS=Aspergillus flavus AF70 GN=P034_00251065 PE=4 SV=1 - [A0A0D9MTZ5_ASPFL]	1.95	16	2	2	3	0.959219	1.0641	0.987662	0.960437	0.899144	0.905045	0.91818	0.0900833	1280	138.582	5.94775
A0A017S947	Glycyl-tRNA synthetase OS=Aspergillus ruber CBS 135680 GN=EURHEDRAFT_379190 PE=3 SV=1 - [A0A017S947_9EURO]	3.82	12	1	2	3	0.958725	1.04817	1.0033	0.955183	0.918467	0.949626	0.937907	0.0919725	655	73.9219	5.66846
B6HFN8	Pc20g00490 protein OS=Penicillium chrysogenum (strain ATCC 28089 / DSM 1075 / Wisconsin 54-1255) GN=Pc20g00490 PE=3 SV=1 - [B6HFN8_PENCW]	7.66	21	3	3	3	1.04754	1.03701	0.988104	0.999983	0.948201	0.900925	0.927245	0.0932782	470	53.3929	5.85889
A0A0F7TGB1	Putative Mitochondrial import inner membrane translocase subunit tim50 OS=Penicillium brasilianum GN=PMG11_02095 PE=4 SV=1 - [A0A0F7TGB1_9EURO]	3.07	1	1	1	1	1.01155	0.928315	1.0656	0.960154	0.828203	0.803231	0.862292	0.0935712	521	58.881	6.771
A0A0F7TTT6	Putative Function: N. crassa Hex1 is required for the assembly of the Woronin body OS=Penicillium brasilianum GN=PMG11_08777 PE=4 SV=1 - [A0A0F7TTT6_9EURO]	10.24	26	5	5	127	1.01183	0.999091	1.00862	1.01067	1.0239	1.02989	1.01488	0.0939617	459	52.8175	6.63916
A0A0F7VFR4	Putative Glutaredoxin OS=Penicillium brasilianum GN=PMG11_05491 PE=4 SV=1 - [A0A0F7VFR4_9EURO]	13.16	18	2	2	2	0.908229	1.1941	0.895967	0.801718	0.791211	0.761399	0.785221	0.0939921	152	16.4566	7.98682
A1D258	Cell division protein kinase (Ctk1), putative OS=Neosartorya fischeri (strain ATCC 1020 / DSM 3700 / FGSC A1164 / NRRL 181) GN=NFIA_011900 PE=4 SV=1 - [A1D258_NEOFI]	3.85	9	1	1	1	0.951751	1.10823	0.953018	1.1483	1.08462	1.14774	1.12203	0.09419	390	42.7508	5.79541
G3XXC5	Uncharacterized protein OS=Aspergillus niger (strain ATCC 1015 / CBS 113.46 / FGSC A1144 / LSHB Ac4 / NCTC 3858a / NRRL 328 / USDA 3528.7) GN=ASPNIDRAFT_200428 PE=4 SV=1 - [G3XXC5_ASPNA]	7.66	28	3	3	3	0.966395	0.99526	1.05577	1.15483	1.06355	1.06289	1.08744	0.0946349	522	57.5207	7.09326
Q0CPE0	Predicted protein OS=Aspergillus terreus (strain NIH 2624 / FGSC A1156) GN=ATEG_04444 PE=3 SV=1 - [Q0CPE0_ASPTN]	10.91	1	1	1	28	1.04969	0.942698	1.00387	1.10609	1.04101	1.0885	1.07988	0.0946634	110	11.1025	4.29736
A0A0A2IEZ5	Nucleic acid-binding, OB-fold OS=Penicillium expansum GN=PEX1_004030 PE=4 SV=1 - [A0A0A2IEZ5_PENEN]	5.86	7	1	1	13	0.98105	1.01565	1.01876	1.09699	1.04101	1.03196	1.05123	0.0950749	444	47.5616	6.63916
A1D7K5	Mitochondrial phosphate carrier protein, putative OS=Neosartorya fischeri (strain ATCC 1020 / DSM 3700 / FGSC A1164 / NRRL 181) GN=NFIA_068690 PE=3 SV=1 - [A1D7K5_NEOFI]	3.11	1	1	1	4	1.16049	0.957957	0.864766	0.858614	0.750093	0.76246	0.794835	0.0952472	386	42.2308	9.49561
A0A017S023	Beta subunit of phenylalanyl-tRNA synthetase OS=Aspergillus ruber CBS 135680 GN=EURHEDRAFT_308069 PE=4 SV=1 - [A0A017S023_9EURO]	2.83	10	1	2	6	0.951792	1.0833	0.973092	0.914647	0.89225	0.927759	0.909073	0.095995	600	67.6175	5.36377
A0A017SF55	Alpha,alpha-trehalose-phosphate synthase subunit OS=Aspergillus ruber CBS 135680 GN=EURHEDRAFT_377139 PE=4 SV=1 - [A0A017SF55_9EURO]	3.93	1	1	1	2	1.07517	0.816186	1.11001	1.39295	1.12283	1.27284	1.2623	0.0963763	483	54.8617	6.20166
A9XEY2	Calmodulin (Fragment) OS=Penicillium decaturense PE=4 SV=1 - [A9XEY2_9EURO]	26.12	229	1	3	5	0.978822	1.02447	1.00618	1.11038	1.01677	1.14497	1.08728	0.0968425	134	15.254	4.25928
R9UQ91	Fatty acid synthase alpha subunit OS=Monascus pilosus GN=2371MpFasA2 PE=4 SV=1 - [R9UQ91_9EURO]	1.9	16	3	3	5	1.02822	0.98042	1.00659	1.01911	1.10161	1.07398	1.05952	0.0986777	1845	200.397	6.48096
Q5B0P4	3-isopropylmalate dehydratase OS=Emericella nidulans (strain FGSC A4 / ATCC 38163 / CBS 112.46 / NRRL 194 / M139) GN=AN5886.2 PE=3 SV=1 - [Q5B0P4_EMENI]	2.98	8	1	2	2	0.954762	1.03026	1.02419	0.922519	0.960429	0.954253	0.942837	0.100173	772	84.0515	5.88428
S7ZVJ8	Uncharacterized protein OS=Penicillium oxalicum (strain 114-2 / CGMCC 5302) GN=PDE_09724 PE=4 SV=1 - [S7ZVJ8_PENO1]	2.34	1	1	1	1	0.950537	1.43031	0.648008	0.612789	0.440316	0.488483	0.508967	0.100961	342	37.4642	6.40479
A1DAJ8	Acc synthase OS=Neosartorya fischeri (strain ATCC 1020 / DSM 3700 / FGSC A1164 / NRRL 181) GN=NFIA_095080 PE=3 SV=1 - [A1DAJ8_NEOFI]	2.88	1	1	1	1	0.933959	1.08453	0.992935	0.884189	0.937962	0.890403	0.900754	0.10129	417	46.2012	5.99854
Q5B5E6	Uncharacterized protein OS=Emericella nidulans (strain FGSC A4 / ATCC 38163 / CBS 112.46 / NRRL 194 / M139) GN=AN4234.2 PE=4 SV=1 - [Q5B5E6_EMENI]	5.2	19	1	2	5	1.04016	0.966145	1.00167	1.05385	1.03484	1.06861	1.04964	0.101566	538	58.4869	5.8335
A0A017SEW0	Lysine--tRNA ligase OS=Aspergillus ruber CBS 135680 GN=EURHEDRAFT_412483 PE=3 SV=1 - [A0A017SEW0_9EURO]	3.15	1	1	1	1	0.858791	1.21287	0.944407	0.841925	0.675302	0.755873	0.753664	0.101733	603	68.7556	6.25244
G3Y3F2	Clustered mitochondria protein homolog OS=Aspergillus niger (strain ATCC 1015 / CBS 113.46 / FGSC A1144 / LSHB Ac4 / NCTC 3858a / NRRL 328 / USDA 3528.7) GN=CLU1 PE=3 SV=1 - [G3Y3F2_ASPNA]	2.58	25	3	3	6	1.00219	0.995462	1.01086	0.921517	0.998188	0.939783	0.950465	0.102542	1240	137.628	6.11279
A0A0F0I547	Dienelactone hydrolase family protein OS=Aspergillus parasiticus SU-1 GN=P875_00095526 PE=4 SV=1 - [A0A0F0I547_ASPPA]	6.37	2	1	1	1	0.995848	0.959503	1.0513	1.03561	1.32056	1.19966	1.18265	0.102546	251	27.7299	7.00537
A0A0F7TT74	Putative Farnesyl pyrophosphate synthetase OS=Penicillium brasilianum GN=PMG11_08541 PE=3 SV=1 - [A0A0F7TT74_9EURO]	5.19	16	1	2	2	1.06484	0.937126	1.00513	1.0605	1.0834	1.13583	1.09067	0.102692	347	39.6085	5.32568
A0A0F7TCU7	Putative Glucosamine-fructose-6-phosphate aminotransferase OS=Penicillium brasilianum GN=PMG11_00868 PE=4 SV=1 - [A0A0F7TCU7_9EURO]	14.99	17	1	9	57	0.980827	0.970427	0.978383	1.0757	1.14267	0.99025	1.09523	0.103301	694	77.242	6.60986
A0A0A2JN43	Prolyl-tRNA synthetase, class II OS=Penicillium expansum GN=PEX1_094990 PE=3 SV=1 - [A0A0A2JN43_PENEN]	4.02	17	1	2	2	0.950952	1.05962	1	1.09962	1.05688	1.21954	1.12139	0.103368	597	65.9396	6.49365
A0A017SAE1	Asparaginyl-tRNA synthetase OS=Aspergillus ruber CBS 135680 GN=EURHEDRAFT_413925 PE=3 SV=1 - [A0A017SAE1_9EURO]	7.84	20	4	5	9	1.04524	0.925959	0.993885	0.939744	0.898653	0.886945	0.919144	0.103777	574	65.0187	6.07471
A1C534	60S ribosomal protein L4, putative OS=Aspergillus clavatus (strain ATCC 1007 / CBS 513.65 / DSM 816 / NCTC 3887 / NRRL 1) GN=ACLA_002130 PE=4 SV=1 - [A1C534_ASPCL]	22.31	15	1	8	72	0.998868	1.00562	1.0045	1.13522	1.02823	1.25227	1.13517	0.104298	372	40.3528	10.9604
C8V494	RmtA [Source:UniProtKB/TrEMBLAcc:Q5VLE3] OS=Emericella nidulans (strain FGSC A4 / ATCC 38163 / CBS 112.46 / NRRL 194 / M139) GN=ANIA_10526 PE=4 SV=1 - [C8V494_EMENI]	4.35	6	1	1	9	1.01912	0.980642	1.05801	1.0845	1.0984	1.04597	1.05596	0.104863	345	39.3686	5.14795
A0A0A2INC9	Ribosomal protein S19e OS=Penicillium expansum GN=PEX1_042820 PE=4 SV=1 - [A0A0A2INC9_PENEN]	8.72	3	2	2	8	1.00827	0.970294	1.0377	0.938953	0.984229	0.937697	0.948484	0.104976	149	16.4824	8.66064
F2ZAD9	Glyceraldehyde-3-phosphate dehydrogenase OS=Aspergillus aculeatus GN=gpdA PE=3 SV=1 - [F2ZAD9_ASPAC]	18.45	34	2	4	110	1.04087	0.882049	0.992884	1.21137	1.0878	1.04545	1.14707	0.105141	336	36.0924	7.43018
S7ZEK7	Uncharacterized protein OS=Penicillium oxalicum (strain 114-2 / CGMCC 5302) GN=PDE_03660 PE=3 SV=1 - [S7ZEK7_PENO1]	6.51	2	1	5	40	0.870453	0.954582	1.17855	0.885979	0.723605	0.729805	0.778864	0.105424	768	85.8087	6.72705
A0A0F8UZ33	Citrate synthase OS=Aspergillus rambellii GN=ARAM_000713 PE=3 SV=1 - [A0A0F8UZ33_9EURO]	10.97	23	1	5	26	1.02528	0.955868	1.03275	0.95696	0.962595	0.921347	0.942602	0.105584	474	51.9052	8.85107
A0A0A2I7D8	Aminoacyl-tRNA synthetase, class II OS=Penicillium expansum GN=PEX1_029700 PE=3 SV=1 - [A0A0A2I7D8_PENEN]	3.96	20	1	2	6	1.02271	0.939178	1.0201	1.02467	1.08586	1.0834	1.07107	0.105841	657	74.0793	6.29053
G7XR72	Mitochondrial inner membrane translocase subunit TIM44 OS=Aspergillus kawachii (strain NBRC 4308) GN=AKAW_07695 PE=4 SV=1 - [G7XR72_ASPKW]	4.89	3	2	2	2	0.961969	1.17705	0.876832	0.69986	0.857415	0.825824	0.79019	0.106187	511	57.2223	8.95361
K9G0T4	Uncharacterized protein OS=Penicillium digitatum (strain Pd1 / CECT 20795) GN=PDIP_67950 PE=4 SV=1 - [K9G0T4_PEND1]	1.05	1	1	1	1	0.895676	0.922479	1.18442	0.739375	0.779679	0.869296	0.795434	0.109471	1620	180.346	9.24658
B6HGX4	Pc20g13350 protein OS=Penicillium chrysogenum (strain ATCC 28089 / DSM 1075 / Wisconsin 54-1255) GN=Pc20g13350 PE=4 SV=1 - [B6HGX4_PENCW]	1.64	8	1	1	1	1.04184	0.989035	0.978264	0.793334	0.920033	0.961721	0.888988	0.109652	548	60.9122	7.95752
Q2UN46	Ribulose kinase and related carbohydrate kinases OS=Aspergillus oryzae (strain ATCC 42149 / RIB 40) GN=AO090001000509 PE=3 SV=1 - [Q2UN46_ASPOR]	2.92	4	1	1	1	1.01111	1.04002	0.959834	0.983983	0.855775	0.898319	0.909369	0.10984	513	55.844	5.52881
Q5B8F8	40S ribosomal protein S0 OS=Emericella nidulans (strain FGSC A4 / ATCC 38163 / CBS 112.46 / NRRL 194 / M139) GN=rps0 PE=3 SV=2 - [RSSA_EMENI]	13.65	21	4	4	12	0.96697	1.01604	1.02764	0.981781	0.946018	0.948643	0.955423	0.110217	293	31.5589	4.90674
A2QZ64	Aspergillus niger contig An12c0110, genomic contig OS=Aspergillus niger (strain CBS 513.88 / FGSC A1513) GN=An12g03780 PE=4 SV=1 - [A2QZ64_ASPNC]	4.18	1	1	1	1	1.07011	0.898562	1.03664	1.10917	1.0858	1.21974	1.13623	0.110583	502	55.1107	5.0083
I7ZYL9	Serine hydroxymethyltransferase OS=Aspergillus oryzae (strain 3.042) GN=Ao3042_06408 PE=3 SV=1 - [I7ZYL9_ASPO3]	3.11	27	1	2	11	1.01462	1.04097	0.9555	1.14	1.02412	1.1101	1.08739	0.110694	514	56.219	8.90967
A0A0F7VIN3	Uncharacterized protein OS=Penicillium brasilianum GN=PMG11_04915 PE=4 SV=1 - [A0A0F7VIN3_9EURO]	1.99	1	1	1	2	0.960126	1.03932	1.00895	0.981931	0.905235	0.919105	0.932812	0.110718	602	65.7159	8.77783
Q2UUL4	Glutamine synthetase OS=Aspergillus oryzae (strain ATCC 42149 / RIB 40) GN=AO090009000269 PE=3 SV=1 - [Q2UUL4_ASPOR]	6.18	23	3	3	4	1.0248	0.963219	0.969541	1.00757	1.0424	1.06346	1.0527	0.110834	356	39.7573	5.87158
Q5B6X8	Leucyl-tRNA synthetase (AFU_orthologue AFUA_6G12630) OS=Emericella nidulans (strain FGSC A4 / ATCC 38163 / CBS 112.46 / NRRL 194 / M139) GN=AN3702.2 PE=4 SV=1 - [Q5B6X8_EMENI]	2.64	15	3	3	3	1.05863	1.00104	0.975349	0.968606	0.924069	0.967274	0.942316	0.111254	1062	119.603	6.68311
A2QK28	Aspergillus niger contig An04c0330, genomic contig OS=Aspergillus niger (strain CBS 513.88 / FGSC A1513) GN=An04g09130 PE=4 SV=1 - [A2QK28_ASPNC]	3.57	8	1	1	1	0.66265	0.937608	1.39783	0.576269	0.558168	0.552017	0.562511	0.111263	224	24.8573	10.0815
Q5B786	Uncharacterized protein OS=Emericella nidulans (strain FGSC A4 / ATCC 38163 / CBS 112.46 / NRRL 194 / M139) GN=AN3594.2 PE=4 SV=1 - [Q5B786_EMENI]	1.6	2	1	1	1	0.91415	1.24949	0.855476	0.800481	0.734539	0.71892	0.746556	0.111404	561	61.8991	5.5415
K9FZD7	HMG box-containing protein C19G7.04 OS=Penicillium digitatum (strain Pd1 / CECT 20795) GN=PDIP_43570 PE=4 SV=1 - [K9FZD7_PEND1]	2.58	6	1	1	1	1.01278	1.02111	0.976174	1.05268	1.13095	1.03053	1.0678	0.111648	387	43.4994	8.86572
Q09FM9	Histone H2A.Z OS=Monascus purpureus GN=HTZ1 PE=3 SV=1 - [H2AZ_MONPU]	11.76	15	1	2	7	1.03941	1.0014	0.968885	1.0302	1.06147	1.05469	1.04541	0.112696	136	14.6362	10.3745
A0A017SBI1	Adenine phosphoribosyltransferase 1 OS=Aspergillus ruber CBS 135680 GN=EURHEDRAFT_96291 PE=3 SV=1 - [A0A017SBI1_9EURO]	3.77	2	1	1	1	1.0469	1.11254	0.855907	0.70397	0.772868	0.925526	0.796713	0.113223	212	22.948	5.41455
A1CG55	Heat shock protein (Sti1), putative OS=Aspergillus clavatus (strain ATCC 1007 / CBS 513.65 / DSM 816 / NCTC 3887 / NRRL 1) GN=ACLA_065690 PE=4 SV=1 - [A1CG55_ASPCL]	8.78	1	2	4	10	1.01472	0.975855	1.0107	0.938841	0.985866	0.884204	0.935908	0.114476	581	64.044	5.22412
A0A0A2K2P3	Nascent polypeptide-associated complex NAC OS=Penicillium expansum GN=PEX1_005210 PE=4 SV=1 - [A0A0A2K2P3_PENEN]	3.47	8	1	1	1	1.03238	0.948031	1.02649	1.02402	1.13761	1.10759	1.08724	0.114923	202	21.8499	4.83057
A0A084BPX9	Elongation factor Tu OS=Aspergillus fumigatus var. RP-2014 GN=BA78_0144 PE=3 SV=1 - [A0A084BPX9_ASPFM]	7.05	25	3	3	7	0.993176	0.989872	0.988839	0.965421	0.989829	0.972	0.98498	0.114977	440	48.3319	7.18115
D8L2S9	Heterotrimeric G-protein alpha subunit OS=Monascus ruber GN=mga1 PE=4 SV=1 - [D8L2S9_9EURO]	12.46	15	4	4	9	0.992975	1.05084	0.998266	0.949687	0.948267	0.996934	0.951614	0.115017	353	40.7703	5.14795
A1C6M5	60S ribosomal protein L3 OS=Aspergillus clavatus (strain ATCC 1007 / CBS 513.65 / DSM 816 / NCTC 3887 / NRRL 1) GN=ACLA_070790 PE=3 SV=1 - [A1C6M5_ASPCL]	8.16	22	1	4	14	1.03491	1.11994	0.859649	0.799915	0.872177	0.86202	0.840643	0.115535	392	44.3456	10.1694
A0A017SCT2	NAD(P)-binding protein OS=Aspergillus ruber CBS 135680 GN=EURHEDRAFT_378208 PE=4 SV=1 - [A0A017SCT2_9EURO]	3.33	5	1	1	2	1.0038	0.97589	1.02463	1.02812	1.02494	1.04126	1.02995	0.115729	360	39.6835	6.69775
A2Q969	Aspergillus niger contig An01c0240, genomic contig OS=Aspergillus niger (strain CBS 513.88 / FGSC A1513) GN=An01g06850 PE=4 SV=1 - [A2Q969_ASPNC]	5.15	3	1	1	1	1.39111	1.18932	0.446437	1.4126	1.70934	1.73554	1.60479	0.116311	408	43.4517	5.42725
Q0CLG2	Putative uncharacterized protein OS=Aspergillus terreus (strain NIH 2624 / FGSC A1156) GN=ATEG_05472 PE=3 SV=1 - [Q0CLG2_ASPTN]	13.93	8	3	10	131	1.00132	0.994621	1.01204	0.945648	0.986158	0.987967	0.970676	0.116388	768	86.6902	6.75635
B8NYR7	Pyrroline-5-carboxylate reductase, putative OS=Aspergillus flavus (strain ATCC 200026 / FGSC A1120 / NRRL 3357 / JCM 12722 / SRRC 167) GN=AFLA_114290 PE=3 SV=1 - [B8NYR7_ASPFN]	3.77	2	1	1	1	0.976564	1.14406	0.894694	0.868186	0.835562	0.868092	0.852925	0.117097	292	30.579	7.1958
S7ZRP2	Uncharacterized protein OS=Penicillium oxalicum (strain 114-2 / CGMCC 5302) GN=PDE_08347 PE=4 SV=1 - [S7ZRP2_PENO1]	1.81	1	1	1	1	0.939448	1.12701	0.947183	1.14418	1.10305	1.14057	1.12416	0.117428	553	61.7623	9.17334
A0A0D9LPK5	Acetylglutamate kinase OS=Penicillium solitum GN=U727_0043325131 PE=4 SV=1 - [A0A0D9LPK5_9EURO]	2.69	15	1	2	5	1.02147	1.02288	0.982521	0.85901	0.89238	1.00348	0.910138	0.117845	891	97.3715	8.35303
A0A084BT34	Beta lactamase OS=Aspergillus fumigatus var. RP-2014 GN=BA78_8070 PE=4 SV=1 - [A0A084BT34_ASPFM]	8.92	2	1	1	1	1.274	0.960393	0.778546	0.76083	0.64483	0.721224	0.705916	0.117872	157	16.8576	9.70068
A0A0F8U1N6	60S ribosomal protein OS=Aspergillus rambellii GN=ARAM_003520 PE=3 SV=1 - [A0A0F8U1N6_9EURO]	19.57	3	1	1	1	0.896817	1.30213	0.822374	0.779745	0.694989	0.615473	0.691818	0.118252	92	10.1194	10.4478
Q5AYQ6	Uncharacterized protein OS=Emericella nidulans (strain FGSC A4 / ATCC 38163 / CBS 112.46 / NRRL 194 / M139) GN=AN6574.2 PE=4 SV=1 - [Q5AYQ6_EMENI]	1.76	2	1	1	2	0.968175	1.0298	1.0112	0.988896	0.887738	0.818125	0.895514	0.118278	680	76.802	5.98584
Q0CJX5	Putative uncharacterized protein OS=Aspergillus terreus (strain NIH 2624 / FGSC A1156) GN=ATEG_06009 PE=4 SV=1 - [Q0CJX5_ASPTN]	11.76	15	1	5	8	0.87507	1.07333	1.06115	0.839138	0.924722	0.818655	0.858106	0.118866	459	48.1065	7.40088
Q5AZD4	Hypothetical dihydroxy-acid dehydratase (Eurofung) OS=Emericella nidulans (strain FGSC A4 / ATCC 38163 / CBS 112.46 / NRRL 194 / M139) GN=AN6346.2 PE=3 SV=1 - [Q5AZD4_EMENI]	3.26	5	2	2	5	1.00869	0.937023	1.06011	1.17206	1.03654	1.11207	1.10474	0.118884	613	65.2522	6.85889
A0A0D3RUR4	Translation elongation factor 1-alpha (Fragment) OS=Aspergillus japonicus GN=tef-1-alpha PE=4 SV=1 - [A0A0D3RUR4_ASPJA]	30.93	92	1	8	165	0.805309	1.31584	0.898793	0.748579	0.66296	0.664524	0.687451	0.119752	236	25.7853	6.91748
Q0CX92	Argininosuccinate lyase OS=Aspergillus terreus (strain NIH 2624 / FGSC A1156) GN=ATEG_01692 PE=3 SV=1 - [Q0CX92_ASPTN]	12.5	7	1	5	8	1.03059	1.03592	0.944689	1.07951	1.03834	1.09466	1.06686	0.119783	464	51.6204	6.04932
A2QD14	Aspergillus niger contig An02c0160, genomic contig OS=Aspergillus niger (strain CBS 513.88 / FGSC A1513) GN=An02g05470 PE=3 SV=1 - [A2QD14_ASPNC]	5.25	10	2	2	5	1.04258	0.953954	1.00379	0.955673	0.899613	0.957112	0.937367	0.120869	476	53.2489	6.59521
I8TY05	Serine/threonine protein phosphatase OS=Aspergillus oryzae (strain 3.042) GN=Ao3042_04492 PE=3 SV=1 - [I8TY05_ASPO3]	11.5	27	5	5	29	1.0027	1.00222	1.00757	1.03509	1.02223	1.00592	1.01685	0.120901	452	48.9565	4.67822
A1CZY0	Putative uncharacterized protein OS=Neosartorya fischeri (strain ATCC 1020 / DSM 3700 / FGSC A1164 / NRRL 181) GN=NFIA_038740 PE=4 SV=1 - [A1CZY0_NEOFI]	0.51	4	1	1	1	1.02463	1.01886	0.966734	0.956976	0.962948	0.976549	0.962212	0.120937	1382	151.221	4.28467
A0A017S3M3	Aldo-keto oxidoreductase, NADPH-dependent OS=Aspergillus ruber CBS 135680 GN=EURHEDRAFT_416676 PE=4 SV=1 - [A0A017S3M3_9EURO]	19.87	22	6	6	22	0.995695	0.994365	1.00441	0.97219	0.997207	0.96665	0.980491	0.12094	297	33.029	6.7417
A0A017SEJ2	Eukaryotic translation initiation factor 3 subunit E OS=Aspergillus ruber CBS 135680 GN=INT6 PE=3 SV=1 - [A0A017SEJ2_9EURO]	4.43	18	2	2	2	1.009	0.931792	1.0641	1.11026	1.03977	1.1573	1.10065	0.121196	451	51.5681	5.35107
I8TZC2	NADH pyrophosphatase I of the Nudix family of hydrolase OS=Aspergillus oryzae (strain 3.042) GN=Ao3042_03737 PE=4 SV=1 - [I8TZC2_ASPO3]	2.88	2	1	1	1	0.905783	1.27194	0.84231	0.782649	0.742213	0.698842	0.736317	0.122828	416	46.0913	5.87158
Q2UAK1	ATP-dependent RNA helicase fal1 OS=Aspergillus oryzae (strain ATCC 42149 / RIB 40) GN=fal1 PE=3 SV=1 - [FAL1_ASPOR]	6.03	18	2	2	3	0.988325	1.07782	0.946176	0.926294	0.947937	0.83565	0.899601	0.12381	398	45.341	6.27783
A0A084C228	Uncharacterized protein OS=Aspergillus fumigatus var. RP-2014 GN=BA78_5268 PE=4 SV=1 - [A0A084C228_ASPFM]	1.78	2	1	1	1	1.21363	1.0196	0.78127	0.800847	0.792056	0.570203	0.717566	0.123899	674	75.151	7.89893
Q0CSP7	Putative uncharacterized protein OS=Aspergillus terreus (strain NIH 2624 / FGSC A1156) GN=ATEG_03287 PE=4 SV=1 - [Q0CSP7_ASPTN]	10.9	15	2	4	33	1.0017	1.00281	1.02284	1.08705	1.06965	1.01078	1.04629	0.124379	468	50.0375	9.84717
S8AX35	Uncharacterized protein OS=Penicillium oxalicum (strain 114-2 / CGMCC 5302) GN=PDE_05825 PE=4 SV=1 - [S8AX35_PENO1]	1.86	10	1	1	3	1.03879	0.941577	1.0308	0.974948	0.914691	0.883378	0.920912	0.125906	537	58.7885	7.94287
A1D2W6	60S ribosomal protein L6 OS=Neosartorya fischeri (strain ATCC 1020 / DSM 3700 / FGSC A1164 / NRRL 181) GN=NFIA_014500 PE=4 SV=1 - [A1D2W6_NEOFI]	9	15	2	2	16	1.00422	1.02476	0.976041	1.05326	1.01163	1.05838	1.03935	0.126329	200	22.3982	10.1548
A1DGK8	Putative uncharacterized protein OS=Neosartorya fischeri (strain ATCC 1020 / DSM 3700 / FGSC A1164 / NRRL 181) GN=NFIA_084670 PE=4 SV=1 - [A1DGK8_NEOFI]	13.27	8	1	1	1	0.986561	1.0595	0.965314	1.05908	1.04683	1.07536	1.05642	0.129147	113	12.4411	5.79541
Q5BGL3	EF hand domain protein (AFU_orthologue AFUA_1G02540) OS=Emericella nidulans (strain FGSC A4 / ATCC 38163 / CBS 112.46 / NRRL 194 / M139) GN=AN0317.2 PE=4 SV=1 - [Q5BGL3_EMENI]	0.95	1	1	1	1	0.953811	0.926225	1.12403	1.1324	1.10754	1.11955	1.11831	0.129839	1258	133.6	4.79248
G3XWY5	Importin subunit alpha OS=Aspergillus niger (strain ATCC 1015 / CBS 113.46 / FGSC A1144 / LSHB Ac4 / NCTC 3858a / NRRL 328 / USDA 3528.7) GN=ASPNIDRAFT_210321 PE=3 SV=1 - [G3XWY5_ASPNA]	10.58	22	5	5	6	0.979692	1.0342	0.983067	0.960446	0.966081	0.968997	0.966153	0.130503	548	60.1586	5.03369
S7ZWT2	Uncharacterized protein OS=Penicillium oxalicum (strain 114-2 / CGMCC 5302) GN=PDE_08183 PE=4 SV=1 - [S7ZWT2_PENO1]	4.83	18	1	4	12	1.02031	0.949247	1.01153	0.969188	0.774232	0.890931	0.883688	0.130559	786	85.452	6.66846
A0A0F7TUG4	Uncharacterized protein OS=Penicillium brasilianum GN=PMG11_08955 PE=4 SV=1 - [A0A0F7TUG4_9EURO]	3.38	1	1	1	4	1.04694	0.911423	1.01875	1.03118	1.14381	1.10191	1.1007	0.131178	325	35.6803	5.84619
Q5B3S7	RS9_PODAN 40S ribosomal protein S9 (S7) OS=Emericella nidulans (strain FGSC A4 / ATCC 38163 / CBS 112.46 / NRRL 194 / M139) GN=AN4803.2 PE=3 SV=1 - [Q5B3S7_EMENI]	20.21	9	1	6	24	0.971653	0.932145	1.07479	1.04982	1.11901	1.07696	1.0897	0.131269	193	22.1791	10.0962
Q4WSA0	Transketolase OS=Neosartorya fumigata (strain ATCC MYA-4609 / Af293 / CBS 101355 / FGSC A1100) GN=AFUA_1G13500 PE=3 SV=1 - [Q4WSA0_ASPFU]	9.65	9	1	6	25	1.04616	0.904652	1.05426	0.941386	0.881932	0.885737	0.901494	0.131919	684	74.7807	6.59521
K9FTK1	Tubulin beta, putative OS=Penicillium digitatum (strain PHI26 / CECT 20796) GN=PDIG_79010 PE=3 SV=1 - [K9FTK1_PEND2]	16.51	1308	1	9	187	0.950922	0.997529	1.05137	1.04907	1.05609	1.05897	1.05477	0.133646	436	48.5694	5.24951
Q2UCW0	Putative uncharacterized protein AO090012000427 OS=Aspergillus oryzae (strain ATCC 42149 / RIB 40) GN=AO090012000427 PE=4 SV=1 - [Q2UCW0_ASPOR]	5.83	19	1	1	1	0.965815	1.0865	0.959921	0.929418	0.773614	0.933067	0.875129	0.133782	240	25.738	5.17334
Q0D231	Heat shock 70 kDa protein OS=Aspergillus terreus (strain NIH 2624 / FGSC A1156) GN=ATEG_00003 PE=3 SV=1 - [Q0D231_ASPTN]	24.59	18	1	12	135	1.00257	0.963486	1.05166	1.07566	1.05304	1.0426	1.0509	0.134094	614	66.9646	5.45264
A0A0F8XSC0	Uncharacterized protein OS=Aspergillus rambellii GN=ARAM_005421 PE=4 SV=1 - [A0A0F8XSC0_9EURO]	20.97	16	1	8	72	1.00975	1.05892	0.943191	0.848347	0.99114	0.827811	0.885597	0.134457	372	39.9305	11.1655
W6QP67	Histone H3-K56 acetyltransferase, RTT109 OS=Penicillium roqueforti FM164 GN=PROQFM164_S04g000770 PE=4 SV=1 - [W6QP67_PENRO]	1.94	1	1	1	1	1.01962	0.980565	1.00803	1.01216	1.06226	1.1201	1.06193	0.135348	515	56.7677	5.59229
A0A017SIC6	Ribosomal protein L37ae OS=Aspergillus ruber CBS 135680 GN=EURHEDRAFT_376435 PE=3 SV=1 - [A0A017SIC6_9EURO]	19.57	1	1	1	1	0.698392	1.59508	0.737839	0.470114	0.440701	0.492548	0.462955	0.137591	92	10.1644	10.4478
A0A0F7TXH4	Putative Stomatin family protein OS=Penicillium brasilianum GN=PMG11_09195 PE=4 SV=1 - [A0A0F7TXH4_9EURO]	4.39	23	2	2	4	0.961135	1.00462	1.05269	0.96809	0.958111	0.937623	0.948774	0.138624	433	46.818	5.69385
A1CD39	Glyceraldehyde-3-phosphate dehydrogenase OS=Aspergillus clavatus (strain ATCC 1007 / CBS 513.65 / DSM 816 / NCTC 3887 / NRRL 1) GN=ACLA_064170 PE=3 SV=1 - [A1CD39_ASPCL]	9.2	9	1	3	27	0.907951	0.948806	1.14392	0.91828	0.818367	0.822007	0.852693	0.138645	337	36.6879	7.15186
Q0CVH9	60S ribosomal protein L32-A OS=Aspergillus terreus (strain NIH 2624 / FGSC A1156) GN=ATEG_02305 PE=4 SV=1 - [Q0CVH9_ASPTN]	29.77	22	4	4	34	1.02346	0.972593	0.996396	1.01099	1.03438	1.04847	1.03388	0.138736	131	15.0363	11.1509
Q5B3Z1	Uncharacterized protein OS=Emericella nidulans (strain FGSC A4 / ATCC 38163 / CBS 112.46 / NRRL 194 / M139) GN=AN4739.2 PE=3 SV=1 - [Q5B3Z1_EMENI]	2.33	1	1	1	2	1.04507	0.944339	1.0175	1.07736	1.02968	1.11748	1.07237	0.13892	300	33.6965	5.74463
Q5AY98	Uncharacterized protein OS=Emericella nidulans (strain FGSC A4 / ATCC 38163 / CBS 112.46 / NRRL 194 / M139) GN=AN6732.2 PE=4 SV=1 - [Q5AY98_EMENI]	12.12	17	1	1	1	0.903515	1.20749	0.905803	0.898091	0.775055	0.712501	0.790785	0.1406	132	14.5682	4.51318
A1C6T8	Carnitine acetyl transferase OS=Aspergillus clavatus (strain ATCC 1007 / CBS 513.65 / DSM 816 / NCTC 3887 / NRRL 1) GN=ACLA_071420 PE=3 SV=1 - [A1C6T8_ASPCL]	5.74	22	3	3	3	1.00016	0.953195	1.0016	0.981614	1.12281	1.13335	1.09571	0.140775	610	69.4198	7.00537
A0A0D9N4I0	40S ribosomal protein S1 OS=Aspergillus flavus AF70 GN=RPS1 PE=3 SV=1 - [A0A0D9N4I0_ASPFL]	20	19	6	6	29	1.01693	0.992724	1.00936	1.00032	0.985975	0.984902	0.984163	0.14111	255	29.1678	10.0669
A0A0D9MJW0	Aldehyde histidinol dehydrogenase OS=Penicillium solitum GN=U727_0043014521 PE=3 SV=1 - [A0A0D9MJW0_9EURO]	2.34	7	1	1	1	0.981615	1.08192	0.948833	1.01434	1.19555	1.23455	1.14343	0.141512	471	51.4316	5.80811
A2QQL6	Aspergillus niger contig An08c0100, genomic contig OS=Aspergillus niger (strain CBS 513.88 / FGSC A1513) GN=An08g02950 PE=4 SV=1 - [A2QQL6_ASPNC]	12.5	17	1	1	2	1.01105	1.04041	0.955716	1.05735	1.08256	1.02817	1.05351	0.142011	88	9.87287	5.03369
Q0CAR5	Predicted protein OS=Aspergillus terreus (strain NIH 2624 / FGSC A1156) GN=ATEG_09219 PE=4 SV=1 - [Q0CAR5_ASPTN]	2.24	1	1	1	1	1.04845	0.929462	1.02844	1.05696	1.09179	1.06682	1.06959	0.14206	313	34.189	8.86572
A0A0F8UCN6	26S proteasome regulatory subunit RPN6 OS=Aspergillus rambellii GN=ARAM_002519 PE=4 SV=1 - [A0A0F8UCN6_9EURO]	4.4	28	2	2	4	0.960714	0.980932	1.03883	0.968038	0.848963	0.931905	0.922303	0.142169	409	45.9267	5.60498
G0KVR8	BenA (Fragment) OS=Aspergillus ruber GN=benA PE=4 SV=1 - [G0KVR8_9EURO]	18.52	2	1	1	1	0.998962	1.11758	0.897979	0.911896	0.800544	0.903681	0.867841	0.1425	81	8.84211	4.77979
A1DIG1	Prolyl-tRNA synthetase OS=Neosartorya fischeri (strain ATCC 1020 / DSM 3700 / FGSC A1164 / NRRL 181) GN=NFIA_091270 PE=3 SV=1 - [A1DIG1_NEOFI]	3.68	17	1	2	2	0.905562	1.11026	0.996237	1.06205	1.20014	1.1396	1.12939	0.143144	652	72.8262	7.69385
A0A017SLG4	Tryptophan synthase OS=Aspergillus ruber CBS 135680 GN=EURHEDRAFT_450692 PE=3 SV=1 - [A0A017SLG4_9EURO]	2.08	1	1	1	3	0.944309	1.00088	1.03522	1.08	1.01855	1.05619	1.05849	0.143322	722	77.2053	5.77002
W6Q9U3	DNA helicase OS=Penicillium roqueforti FM164 GN=mcm3 PE=3 SV=1 - [W6Q9U3_PENRO]	1.37	8	1	1	1	1.01714	1.00959	0.982873	1.0182	1.14475	1.05779	1.07016	0.143824	878	96.6821	6.37939
A0A084BRR1	Dynamin GTPase OS=Aspergillus fumigatus var. RP-2014 GN=BA78_6384 PE=4 SV=1 - [A0A084BRR1_ASPFM]	1.12	4	1	1	1	0.973222	1.09405	0.945502	0.940115	0.913936	0.904011	0.915455	0.144222	807	91.6582	6.48096
A0A064BA21	Isocitrate dehydrogenase [NAD] subunit, mitochondrial OS=Aspergillus oryzae 100-8 GN=AO1008_10013 PE=3 SV=1 - [A0A064BA21_ASPOZ]	2.43	15	1	1	9	1.05312	1.02474	0.900524	0.933603	0.901157	0.87055	0.908316	0.144424	370	40.2247	8.90967
A0A017SN50	Putative 14-3-3 family protein ArtA OS=Aspergillus ruber CBS 135680 GN=EURHEDRAFT_449747 PE=3 SV=1 - [A0A017SN50_9EURO]	15.53	3	1	4	30	0.991669	1.05851	0.960705	1.03286	1.08367	1.07172	1.05891	0.144728	264	29.3317	4.77979
Q5B6F2	Uncharacterized protein OS=Emericella nidulans (strain FGSC A4 / ATCC 38163 / CBS 112.46 / NRRL 194 / M139) GN=AN3878.2 PE=3 SV=1 - [Q5B6F2_EMENI]	1.41	26	2	2	3	0.968238	1.03765	0.95172	1.0277	1.03112	1.04385	1.04905	0.145296	1490	161.648	7.43018
A2R742	Aspergillus niger contig An16c0080, genomic contig OS=Aspergillus niger (strain CBS 513.88 / FGSC A1513) GN=An16g02210 PE=4 SV=1 - [A2R742_ASPNC]	11.51	22	3	3	6	1.0059	0.979965	1.0249	1.07022	1.03218	1.01818	1.03648	0.145385	278	30.845	4.89404
A0A0F7VHR2	Uncharacterized protein OS=Penicillium brasilianum GN=PMG11_04352 PE=4 SV=1 - [A0A0F7VHR2_9EURO]	2.84	2	1	1	1	1.03248	0.96538	1.0099	1.05701	1.04147	1.19776	1.09591	0.146559	422	46.9832	8.11865
W6QAR1	Thioredoxin-like fold OS=Penicillium roqueforti FM164 GN=PROQFM164_S03g000467 PE=4 SV=1 - [W6QAR1_PENRO]	4.09	16	1	1	1	0.86242	0.817951	1.3163	0.72185	0.686898	0.727257	0.712793	0.146896	220	24.4998	5.50342
A0A0F8VJM8	Uncharacterized protein OS=Aspergillus rambellii GN=ARAM_003285 PE=4 SV=1 - [A0A0F8VJM8_9EURO]	1.38	1	1	1	1	0.774326	1.16207	1.07527	0.758004	0.839055	0.769202	0.785699	0.147958	1445	160.565	6.354
A0A0F7VI18	Uncharacterized protein OS=Penicillium brasilianum GN=PMG11_04471 PE=4 SV=1 - [A0A0F7VI18_9EURO]	1.16	5	1	2	2	1.05286	1.00138	0.955754	1.17605	1.08315	1.02738	1.09189	0.148761	1989	221.626	5.51611
Q5B4R7	Clathrin heavy chain OS=Emericella nidulans (strain FGSC A4 / ATCC 38163 / CBS 112.46 / NRRL 194 / M139) GN=AN4463.2 PE=3 SV=1 - [Q5B4R7_EMENI]	3.4	3	2	6	7	1.03124	0.925208	1.04202	1.04752	1.06187	1.13926	1.08344	0.150103	1676	190.783	5.2876
A0A0A2KLX3	Nucleotide-binding, alpha-beta plait OS=Penicillium italicum GN=PITC_077090 PE=4 SV=1 - [A0A0A2KLX3_PENIT]	7.22	8	2	2	8	0.994046	0.994268	0.981399	0.992299	0.946449	0.935805	0.967956	0.150134	360	37.6814	6.1001
G7XAR3	GDP-mannose pyrophosphorylase A OS=Aspergillus kawachii (strain NBRC 4308) GN=AKAW_02111 PE=4 SV=1 - [G7XAR3_ASPKW]	2.39	17	1	1	2	0.979512	1.00608	1.02146	1.02054	1.04022	1.02023	1.02459	0.15144	418	46.1479	6.87354
Q0CFF6	Predicted protein OS=Aspergillus terreus (strain NIH 2624 / FGSC A1156) GN=ATEG_07578 PE=4 SV=1 - [Q0CFF6_ASPTN]	1.96	1	1	1	1	0.951924	0.965529	1.08851	0.909228	0.912104	0.945775	0.920541	0.151529	561	62.8261	5.42725
A0A0A2I979	Tetrapeptide transporter, OPT1/isp4 OS=Penicillium expansum GN=PEX2_010070 PE=4 SV=1 - [A0A0A2I979_PENEN]	1.53	1	1	1	1	0.948347	0.966468	1.09111	1.03823	1.12454	1.12755	1.09461	0.151594	786	88.0333	8.20654
A0A0F8UA17	3-isopropylmalate dehydrogenase OS=Aspergillus ochraceoroseus GN=AOCH_006363 PE=3 SV=1 - [A0A0F8UA17_9EURO]	4.6	24	2	2	5	1.04631	0.937418	1.02661	1.08215	1.03182	1.15197	1.08491	0.152689	348	37.3904	5.2876
A0A017S8M0	Uncharacterized protein OS=Aspergillus ruber CBS 135680 GN=EURHEDRAFT_460805 PE=3 SV=1 - [A0A017S8M0_9EURO]	5.8	13	1	1	1	0.948533	1.04472	1.01654	0.94528	0.827206	0.965167	0.909583	0.153954	207	22.9517	4.93213
G7XHB4	60S ribosomal protein L18 (Fragment) OS=Aspergillus kawachii (strain NBRC 4308) GN=AKAW_04437 PE=4 SV=1 - [G7XHB4_ASPKW]	13.13	20	1	2	34	1.00402	1.01193	1.01423	1.00213	1.12533	1.18068	1.09173	0.154516	160	17.8529	11.5024
A0A0F8VBN5	Superoxide dismutase OS=Aspergillus rambellii GN=ARAM_004464 PE=3 SV=1 - [A0A0F8VBN5_9EURO]	8.09	7	1	1	2	1.01814	0.947515	1.04084	1.02299	1.08393	1.0796	1.05988	0.154922	173	19.2297	6.96143
A0A0D9LP88	Uncharacterized protein OS=Penicillium solitum GN=U727_00433251591 PE=4 SV=1 - [A0A0D9LP88_9EURO]	6.38	1	1	1	4	0.960845	0.973552	1.08663	1.03244	1.2283	1.12309	1.12009	0.155868	329	36.2755	6.13818
S8B115	Eukaryotic translation initiation factor 3 subunit A OS=Penicillium oxalicum (strain 114-2 / CGMCC 5302) GN=TIF32 PE=3 SV=1 - [S8B115_PENO1]	1.42	28	1	2	4	0.97219	0.998571	1.0268	0.863225	1.00657	0.871546	0.914524	0.156677	1054	120.435	9.31982
A1CET8	Peptidyl-prolyl cis-trans isomerase OS=Aspergillus clavatus (strain ATCC 1007 / CBS 513.65 / DSM 816 / NCTC 3887 / NRRL 1) GN=ACLA_090800 PE=3 SV=1 - [A1CET8_ASPCL]	4.09	1	1	1	6	0.908329	1.10377	0.955766	0.915557	0.880558	0.847941	0.890894	0.156721	171	18.6663	8.00146
Q2UI83	Predicted protein OS=Aspergillus oryzae (strain ATCC 42149 / RIB 40) GN=AO090023000156 PE=4 SV=1 - [Q2UI83_ASPOR]	3.83	3	1	1	1	1.02743	0.954078	1.02558	0.965167	0.867785	0.963816	0.930058	0.156739	261	28.9356	6.34131
A0A0F8XGB1	Uncharacterized protein OS=Aspergillus rambellii GN=ARAM_003039 PE=3 SV=1 - [A0A0F8XGB1_9EURO]	3.88	14	2	2	4	1.03622	0.959981	0.971695	0.832031	0.926149	0.967614	0.918425	0.158294	412	45.0721	6.0874
S7ZFB1	Amine oxidase OS=Penicillium oxalicum (strain 114-2 / CGMCC 5302) GN=PDE_04289 PE=3 SV=1 - [S7ZFB1_PENO1]	3	1	1	1	3	0.896749	0.975318	1.13314	1.0582	1.19191	1.17817	1.14078	0.158428	667	75.4887	6.39209
Q4WX10	Proteasome regulatory particle subunit Rpt1, putative OS=Neosartorya fumigata (strain ATCC MYA-4609 / Af293 / CBS 101355 / FGSC A1100) GN=AFUA_3G07820 PE=3 SV=1 - [Q4WX10_ASPFU]	22.55	17	9	9	31	0.995497	1.0277	0.969901	0.976864	0.926604	0.970276	0.960125	0.158516	439	48.8533	7.66455
P22360	Pyruvate kinase OS=Emericella nidulans (strain FGSC A4 / ATCC 38163 / CBS 112.46 / NRRL 194 / M139) GN=pkiA PE=3 SV=2 - [KPYK_EMENI]	10.84	13	1	6	52	0.806206	0.945918	1.24662	0.860537	0.699552	0.715416	0.758819	0.159413	526	58.0956	6.90283
A0A017SKT5	Mannitol-1-phosphate 5-dehydrogenase OS=Aspergillus ruber CBS 135680 GN=EURHEDRAFT_409742 PE=3 SV=1 - [A0A017SKT5_9EURO]	8.25	14	1	3	11	1.02434	0.975764	1.00919	1.02377	1.09266	1.02927	1.04533	0.159541	388	42.391	6.40479
Q5BC51	Uncharacterized protein OS=Emericella nidulans (strain FGSC A4 / ATCC 38163 / CBS 112.46 / NRRL 194 / M139) GN=AN1879.2 PE=4 SV=1 - [Q5BC51_EMENI]	1.69	1	1	1	1	0.922874	0.990612	1.09306	0.835562	0.967203	0.880346	0.892424	0.161021	1185	129.126	6.23975
A1CPV8	Ribosomal protein OS=Aspergillus clavatus (strain ATCC 1007 / CBS 513.65 / DSM 816 / NCTC 3887 / NRRL 1) GN=ACLA_023940 PE=3 SV=1 - [A1CPV8_ASPCL]	9.68	10	2	2	3	0.955601	0.954529	1.06849	1.03807	1.0561	1.10045	1.07252	0.162445	217	24.1921	9.83252
A1CFT6	S-(hydroxymethyl)glutathione dehydrogenase OS=Aspergillus clavatus (strain ATCC 1007 / CBS 513.65 / DSM 816 / NCTC 3887 / NRRL 1) GN=ACLA_094350 PE=3 SV=1 - [A1CFT6_ASPCL]	6.68	26	3	3	8	1.07059	0.972493	0.96466	0.960194	0.886805	0.950057	0.929952	0.162622	374	39.5889	6.82959
G7XG59	Proteasome subunit beta type OS=Aspergillus kawachii (strain NBRC 4308) GN=AKAW_04096 PE=3 SV=1 - [G7XG59_ASPKW]	21.26	3	1	5	19	0.962293	0.980336	1.05406	1.06305	1.08511	1.02136	1.05767	0.162746	254	28.2141	5.8208
A0A0F7TPD8	Putative Sec7 domain protein OS=Penicillium brasilianum GN=PMG11_07228 PE=4 SV=1 - [A0A0F7TPD8_9EURO]	1.08	1	1	1	1	0.954034	1.07064	0.986522	1.07193	1.11062	1.03665	1.06908	0.164325	1578	174.243	5.50342
Q4WC90	RNA polymerase II subunit 7 OS=Neosartorya fumigata (strain ATCC MYA-4609 / Af293 / CBS 101355 / FGSC A1100) GN=AFUA_8G05300 PE=4 SV=1 - [Q4WC90_ASPFU]	5.76	15	1	1	1	0.951911	1.16204	0.901704	0.869629	0.877761	0.861578	0.865142	0.1649	139	15.5761	9.0708
A2QRP9	Aspergillus niger contig An08c0140, genomic contig (Fragment) OS=Aspergillus niger (strain CBS 513.88 / FGSC A1513) GN=An08g06800 PE=4 SV=1 - [A2QRP9_ASPNC]	2.84	25	1	1	3	0.97575	0.947585	1.0747	1.1145	1.03035	1.08601	1.07766	0.165317	317	34.3152	6.31592
A0A0F8URF5	Heat shock protein OS=Aspergillus rambellii GN=ARAM_000906 PE=3 SV=1 - [A0A0F8URF5_9EURO]	24.19	19	1	14	112	0.970318	0.883669	1.14835	1.13203	1.11687	1.1532	1.13315	0.16533	587	61.8976	5.63037
A1CJ09	Histone H2B OS=Aspergillus clavatus (strain ATCC 1007 / CBS 513.65 / DSM 816 / NCTC 3887 / NRRL 1) GN=htb1 PE=3 SV=1 - [H2B_ASPCL]	42.14	13	8	8	57	1.03963	0.969225	1.00312	1.01828	1.0537	1.06721	1.04223	0.165395	140	14.9321	10.1255
A0A0F7TZA6	Putative Outer mitochondrial membrane protein porin OS=Penicillium brasilianum GN=PMG11_10553 PE=4 SV=1 - [A0A0F7TZA6_9EURO]	12.32	20	4	4	13	1.01195	0.971751	1.02372	0.997333	0.942436	0.94853	0.960391	0.165487	284	29.8783	8.83643
A0A0F0I2B4	DnaK OS=Aspergillus parasiticus SU-1 GN=P875_00042467 PE=3 SV=1 - [A0A0F0I2B4_ASPPA]	18.44	15	1	12	114	0.986291	0.995247	0.969199	0.924475	0.98652	0.884986	0.947553	0.166273	667	72.4098	5.8335
Q0CKP0	Predicted protein OS=Aspergillus terreus (strain NIH 2624 / FGSC A1156) GN=ATEG_05744 PE=4 SV=1 - [Q0CKP0_ASPTN]	2.15	5	1	1	7	1.02944	0.977402	1.00883	1.06364	1.00725	1.07867	1.0444	0.167261	325	35.8593	5.22412
Q0CGG8	Putative uncharacterized protein OS=Aspergillus terreus (strain NIH 2624 / FGSC A1156) GN=ATEG_07224 PE=4 SV=1 - [Q0CGG8_ASPTN]	3.96	8	1	1	1	1.03111	0.986104	0.991541	1.01366	0.857478	0.883742	0.915622	0.167929	202	22.5997	5.88428
A0A0G4PI09	Fungal transcriptional regulatory protein, N-terminal OS=Penicillium camembertii GN=PCAMFM013_S016g000102 PE=4 SV=1 - [A0A0G4PI09_PENCA]	2.54	1	1	1	1	1.00076	1.07743	0.934382	1.05904	1.08645	1.07936	1.07046	0.168434	433	49.9277	7.6499
A1CJ20	Glutamate carboxypeptidase OS=Aspergillus clavatus (strain ATCC 1007 / CBS 513.65 / DSM 816 / NCTC 3887 / NRRL 1) GN=ACLA_033470 PE=4 SV=1 - [A1CJ20_ASPCL]	9.87	18	5	5	37	0.984592	1.01955	1.00619	0.993863	0.984586	0.968546	0.978963	0.168779	476	52.6576	5.41455
A1CNZ4	DNA-directed RNA polymerase OS=Aspergillus clavatus (strain ATCC 1007 / CBS 513.65 / DSM 816 / NCTC 3887 / NRRL 1) GN=ACLA_020720 PE=3 SV=1 - [A1CNZ4_ASPCL]	0.57	1	1	1	1	0.919991	1.25069	0.84863	0.819533	0.728515	0.827885	0.786913	0.168826	1765	194.592	5.89697
A1DL22	ATP synthase subunit E, putative OS=Neosartorya fischeri (strain ATCC 1020 / DSM 3700 / FGSC A1164 / NRRL 181) GN=NFIA_048300 PE=3 SV=1 - [A1DL22_NEOFI]	16.45	22	4	4	16	0.996092	0.939331	1.04553	1.04093	1.04486	1.05005	1.05196	0.168935	231	25.9788	8.89502
C8V9G9	Telomere and ribosome associated protein Stm1, putative (AFU_orthologue AFUA_3G10920) OS=Emericella nidulans (strain FGSC A4 / ATCC 38163 / CBS 112.46 / NRRL 194 / M139) GN=ANIA_10614 PE=4 SV=1 - [C8V9G9_EMENI]	2.7	1	1	1	1	1.00345	1.00174	1.00371	1.12257	0.99103	1.09877	1.06762	0.16909	296	32.6003	9.46631
S8AX17	Uncharacterized protein OS=Penicillium oxalicum (strain 114-2 / CGMCC 5302) GN=PDE_01394 PE=4 SV=1 - [S8AX17_PENO1]	1.82	1	1	1	1	1.03891	0.980222	0.989502	1.03232	1.05184	1.1901	1.08829	0.169485	384	43.3561	5.84619
A0A064ALZ3	Translation initiation factor 3 OS=Aspergillus oryzae 100-8 GN=AO1008_11696 PE=4 SV=1 - [A0A064ALZ3_ASPOZ]	8.8	10	2	2	10	1.06225	0.983808	0.998933	1.02999	1.07241	1.1026	1.05255	0.170339	250	28.4376	8.38232
A0A084BGT9	Isoleucyl tRNA synthetase ,cytoplasmic OS=Aspergillus fumigatus var. RP-2014 GN=BA78_5756 PE=3 SV=1 - [A0A084BGT9_ASPFM]	0.94	14	1	1	1	0.935744	0.979613	1.09093	1.10647	1.08308	1.05827	1.08034	0.170434	1064	122.199	6.23975
A0A0A2JLL9	GTP-binding protein, ribosome biogenesis, YsxC OS=Penicillium expansum GN=PEX1_062040 PE=4 SV=1 - [A0A0A2JLL9_PENEN]	3.21	7	1	1	1	0.858743	0.915273	1.22737	1.2825	1.2165	1.12178	1.20637	0.170559	312	34.0761	9.96436
S7ZZP6	Uncharacterized protein OS=Penicillium oxalicum (strain 114-2 / CGMCC 5302) GN=PDE_09275 PE=4 SV=1 - [S7ZZP6_PENO1]	5.71	1	1	1	3	1.01314	1.01616	0.939289	0.922502	0.83606	0.97357	0.920345	0.171338	245	27.2768	7.45947
S8ANR6	6,7-dimethyl-8-ribityllumazine synthase OS=Penicillium oxalicum (strain 114-2 / CGMCC 5302) GN=PDE_02491 PE=3 SV=1 - [S8ANR6_PENO1]	3.43	9	1	1	4	1.01596	0.949307	1.06167	1.09184	1.07479	1.03995	1.05935	0.171777	204	21.4411	5.80811
A0A084BJY5	Ribosomal protein L15 OS=Aspergillus fumigatus var. RP-2014 GN=BA78_7501 PE=3 SV=1 - [A0A084BJY5_ASPFM]	14.78	20	3	3	11	1.06381	0.942077	0.958208	1.02048	1.07106	1.08596	1.072	0.173489	203	24.169	11.2974
B6H2N0	Pc13g05540 protein OS=Penicillium chrysogenum (strain ATCC 28089 / DSM 1075 / Wisconsin 54-1255) GN=Pc13g05540 PE=4 SV=1 - [B6H2N0_PENCW]	13.04	11	1	2	32	0.928493	1.04834	0.93947	0.890899	0.913543	0.917757	0.93344	0.173745	184	20.5965	11.6489
B6F253	Beta-xylanase OS=Penicillium chrysogenum GN=axq2 PE=2 SV=1 - [B6F253_PENCH]	6.34	15	1	2	7	0.977131	1.00089	1.03025	0.940057	1.00219	0.899018	0.944484	0.173852	331	35.4337	5.05908
A0A0D9LE78	Dual specificity phosphatase subgroup catalytic domain OS=Penicillium solitum GN=U727_00433920191 PE=4 SV=1 - [A0A0D9LE78_9EURO]	1.61	1	1	1	1	0.845909	1.14938	1.01735	0.95603	0.788646	0.635753	0.790145	0.173865	808	90.001	5.99854
A0A0F7TB79	Uncharacterized protein OS=Penicillium brasilianum GN=PMG11_00010 PE=4 SV=1 - [A0A0F7TB79_9EURO]	1.66	1	1	1	1	1.00707	1.03055	0.972793	0.958854	0.987565	0.869758	0.935481	0.17422	725	80.5888	7.73779
B8N9L6	Succinate-semialdehyde dehydrogenase Uga2, putative OS=Aspergillus flavus (strain ATCC 200026 / FGSC A1120 / NRRL 3357 / JCM 12722 / SRRC 167) GN=AFLA_111620 PE=4 SV=1 - [B8N9L6_ASPFN]	10	5	2	2	4	0.920558	1.03957	1.02182	0.964718	0.892234	0.912797	0.928839	0.174422	290	32.0054	8.52881
Q0CUG1	Predicted protein OS=Aspergillus terreus (strain NIH 2624 / FGSC A1156) GN=ATEG_02673 PE=4 SV=1 - [Q0CUG1_ASPTN]	4.52	1	1	1	1	0.960626	1.05045	0.999272	1.08642	1.05174	1.0266	1.0513	0.175003	199	22.9705	5.08447
A2QPN9	Adenylate kinase OS=Aspergillus niger (strain CBS 513.88 / FGSC A1513) GN=adk1 PE=3 SV=1 - [KAD2_ASPNC]	12.79	21	1	3	14	1.00768	0.931277	1.06657	1.1307	1.05703	1.0496	1.07713	0.175131	258	28.6118	8.22119
Q0CCR3	Putative uncharacterized protein OS=Aspergillus terreus (strain NIH 2624 / FGSC A1156) GN=ATEG_08521 PE=4 SV=1 - [Q0CCR3_ASPTN]	4.73	14	1	1	6	1.01885	0.946064	1.03094	1.04769	1.0243	1.07011	1.04882	0.175182	169	19.2012	9.0415
A0A0A2KUY9	Ubiquitin-conjugating enzyme E2C-binding protein OS=Penicillium expansum GN=PEX1_015000 PE=4 SV=1 - [A0A0A2KUY9_PENEN]	3.39	6	1	1	1	1.10587	0.99494	0.91006	1.05246	1.10891	1.22673	1.12529	0.175497	177	20.0782	5.60498
A0A0F7TL62	Putative Nucleolar protein nop5 OS=Penicillium brasilianum GN=PMG11_02409 PE=4 SV=1 - [A0A0F7TL62_9EURO]	1.4	20	1	1	1	0.932927	1.02631	1.0493	0.974834	0.932365	0.878692	0.925997	0.175695	570	62.2537	6.87354
A0A017SCK4	40S ribosomal protein S19 OS=Aspergillus ruber CBS 135680 GN=EURHEDRAFT_378252 PE=4 SV=1 - [A0A017SCK4_9EURO]	7.43	3	1	1	1	0.98331	1.03663	0.990233	1.04572	1.01163	1.07194	1.03957	0.175996	148	16.5966	8.90967
B0Y5Z8	Phosphoinositide phosphatase (Sac1), putative OS=Neosartorya fumigata (strain CEA10 / CBS 144.89 / FGSC A1163) GN=AFUB_065150 PE=4 SV=1 - [B0Y5Z8_ASPFC]	3.29	22	2	2	2	1.03753	0.993458	0.976034	0.932576	1.00163	0.913802	0.947116	0.176867	668	75.3287	8.89502
A0A0F7VEL3	Putative Vacuolar ATP synthase subunit B OS=Penicillium brasilianum GN=PMG11_05023 PE=3 SV=1 - [A0A0F7VEL3_9EURO]	6.94	22	3	3	15	1.01501	1.08647	0.925266	0.941593	0.917466	0.937264	0.923873	0.179171	504	56.2648	6.11279
Q5AXH7	60S ribosomal protein L13 OS=Emericella nidulans (strain FGSC A4 / ATCC 38163 / CBS 112.46 / NRRL 194 / M139) GN=AN7003.2 PE=3 SV=1 - [Q5AXH7_EMENI]	20.8	1	1	5	51	0.982712	0.962075	1.06169	1.03217	1.05211	1.09893	1.05878	0.179336	226	25.5819	10.5503
A0A0F0HYN3	Uncharacterized protein OS=Aspergillus parasiticus SU-1 GN=P875_00053212 PE=4 SV=1 - [A0A0F0HYN3_ASPPA]	9.07	3	1	7	146	1.07871	0.930682	0.997692	1.03899	1.16126	1.07941	1.09064	0.179438	849	94.1866	6.7124
Q0CXZ0	3-ketoacyl-CoA thiolase OS=Aspergillus terreus (strain NIH 2624 / FGSC A1156) GN=ATEG_01444 PE=3 SV=1 - [Q0CXZ0_ASPTN]	7.84	9	2	2	6	0.951411	1.03868	1.01942	1.06743	1.01639	1.11054	1.06142	0.179868	421	44.0748	8.41162
Q0CXR4	Uricase OS=Aspergillus terreus (strain NIH 2624 / FGSC A1156) GN=ATEG_01520 PE=3 SV=1 - [Q0CXR4_ASPTN]	5.32	5	1	1	6	0.998843	0.958315	1.0202	0.946701	0.984084	0.923003	0.958498	0.180281	301	34.1184	7.38623
A0A0C1E5R2	Uncharacterized protein OS=Aspergillus ustus GN=HK57_00007 PE=4 SV=1 - [A0A0C1E5R2_9EURO]	6.88	1	1	1	1	1.16434	0.953567	0.892235	0.86174	0.873595	0.874558	0.867033	0.181179	189	20.5713	5.26221
A0A017S446	HET-C protein OS=Aspergillus ruber CBS 135680 GN=EURHEDRAFT_416248 PE=4 SV=1 - [A0A017S446_9EURO]	4.04	1	1	1	2	0.984791	0.963044	1.05849	1.05656	1.0343	1.0611	1.04844	0.18144	198	21.9774	6.56592
A0A0F7TZA1	Aspartate aminotransferase OS=Penicillium brasilianum GN=PMG11_09332 PE=3 SV=1 - [A0A0F7TZA1_9EURO]	15.62	8	1	7	14	0.969734	0.914671	1.11673	0.898346	0.881555	0.92393	0.900938	0.182684	429	47.2272	8.73389
Q0CSL9	NADH-ubiquinone oxidoreductase 40 kDa subunit, mitochondrial OS=Aspergillus terreus (strain NIH 2624 / FGSC A1156) GN=ATEG_03315 PE=4 SV=1 - [Q0CSL9_ASPTN]	6.14	20	2	2	6	0.983817	0.984588	1.0538	0.966194	0.981354	0.957801	0.961334	0.182808	293	34.0851	6.16357
A0A084BIA6	NADH ubiquinone dehydrogenase 24 kDa subunit OS=Aspergillus fumigatus var. RP-2014 GN=BA78_3496 PE=4 SV=1 - [A0A084BIA6_ASPFM]	3.73	8	1	1	1	0.722527	1.74166	0.574898	0.427368	0.41871	0.423674	0.417807	0.183146	268	29.7678	7.04932
A0A0F0IHQ3	2OG-FeII oxygenase superfamily protein OS=Aspergillus parasiticus SU-1 GN=P875_00127933 PE=4 SV=1 - [A0A0F0IHQ3_ASPPA]	5.71	3	1	1	1	1.19076	0.975844	0.845233	1.07268	1.2692	1.23512	1.18765	0.184341	333	37.5383	9.33447
A0A0D9N7L8	Isocitrate lyase OS=Aspergillus flavus AF70 GN=P034_00210621 PE=3 SV=1 - [A0A0D9N7L8_ASPFL]	9.11	22	4	4	7	1.03843	0.946785	1.0212	0.982515	0.91809	0.943575	0.946036	0.18474	538	60.0033	7.00537
O42747	Beta-tubulin (Fragment) OS=Aspergillus flavus GN=benA56 PE=3 SV=1 - [O42747_ASPFL]	16.13	13	1	2	6	0.903826	1.07062	1.03562	1.06218	1.07469	1.15074	1.09221	0.184884	124	13.4621	4.70361
A0A0F8TY32	Uncharacterized protein (Fragment) OS=Aspergillus rambellii GN=ARAM_002703 PE=4 SV=1 - [A0A0F8TY32_9EURO]	2.08	1	1	1	2	1.13388	0.964846	0.90993	1.19205	1.08148	1.09765	1.12049	0.185636	721	81.4399	6.1001
A0A0F8UQ25	RNAPII degradation factor Def1 OS=Aspergillus ochraceoroseus GN=AOCH_007659 PE=4 SV=1 - [A0A0F8UQ25_9EURO]	2.61	2	1	1	6	1.02303	0.939511	1.06913	1.10911	1.03686	1.09575	1.06928	0.18636	880	91.5145	6.58057
A0A0F8UBC8	3-isopropylmalate dehydratase OS=Aspergillus ochraceoroseus GN=AOCH_005660 PE=3 SV=1 - [A0A0F8UBC8_9EURO]	2.78	11	1	2	2	1.02082	0.965823	1.02088	1.02866	1.07391	1.02185	1.03887	0.187835	755	81.9404	6.06201
A2QZH5	Aspergillus niger contig An12c0160, genomic contig OS=Aspergillus niger (strain CBS 513.88 / FGSC A1513) GN=An12g04940 PE=3 SV=1 - [A2QZH5_ASPNC]	25.72	12	1	14	113	0.976089	1.13885	0.899952	0.917707	0.902963	0.842266	0.883261	0.188746	587	61.8515	5.63037
A1C7J6	Translation elongation factor EF-2 subunit, putative OS=Aspergillus clavatus (strain ATCC 1007 / CBS 513.65 / DSM 816 / NCTC 3887 / NRRL 1) GN=ACLA_074040 PE=4 SV=1 - [A1C7J6_ASPCL]	14.99	1	2	12	215	0.994506	0.948326	1.05709	1.0576	1.03847	1.05606	1.05074	0.189226	827	91.5876	6.90283
G7XNF7	Glycogen phosphorylase GlpV/Gph1 OS=Aspergillus kawachii (strain NBRC 4308) GN=AKAW_06641 PE=3 SV=1 - [G7XNF7_ASPKW]	3.29	8	2	3	7	1.0036	0.97523	0.993787	0.985423	1.03991	1.06381	1.0392	0.190091	881	100.449	6.06201
A0A0F7U282	Putative Mitochondrial F1F0 ATP synthase subunit F OS=Penicillium brasilianum GN=PMG11_10289 PE=4 SV=1 - [A0A0F7U282_9EURO]	15	2	1	1	11	0.963919	0.945978	1.05052	0.8744	0.936733	0.95704	0.935062	0.190852	100	11.0528	10.3892
Q0CD15	Putative uncharacterized protein OS=Aspergillus terreus (strain NIH 2624 / FGSC A1156) GN=ATEG_08419 PE=4 SV=1 - [Q0CD15_ASPTN]	1.8	1	1	1	1	1.01415	0.930911	1.06059	1.03387	1.07348	1.09544	1.06559	0.192688	556	61.2869	8.01611
G7XJE7	Uncharacterized protein OS=Aspergillus kawachii (strain NBRC 4308) GN=AKAW_05286 PE=4 SV=1 - [G7XJE7_ASPKW]	1.9	6	1	1	1	1.02854	1.00191	0.979026	0.976899	1.29622	1.17849	1.14691	0.193216	895	99.7569	9.36377
A1CNS7	Mitochondrial phosphate carrier protein (Mir1), putative OS=Aspergillus clavatus (strain ATCC 1007 / CBS 513.65 / DSM 816 / NCTC 3887 / NRRL 1) GN=ACLA_020050 PE=3 SV=1 - [A1CNS7_ASPCL]	5.28	1	1	1	3	0.943015	0.992176	1.03995	0.953127	0.950544	0.938748	0.955391	0.193423	322	33.7006	9.43701
A0A0A2IT55	Tetratricopeptide-like helical OS=Penicillium expansum GN=PEXP_062490 PE=4 SV=1 - [A0A0A2IT55_PENEN]	1.26	4	1	1	1	1.00646	1.01158	0.991413	1.05657	0.999967	1.12666	1.05773	0.193922	875	98.8606	7.34229
G7XQS9	Oligopeptidase family protein OS=Aspergillus kawachii (strain NBRC 4308) GN=AKAW_07430 PE=4 SV=1 - [G7XQS9_ASPKW]	3.16	21	2	2	5	0.927446	1.05195	1.05328	0.91557	0.979773	0.920392	0.928468	0.195297	727	79.7649	6.17627
Q5BB67	Proteasome regulatory particle subunit Rpt2, putative (AFU_orthologue AFUA_5G07050) OS=Emericella nidulans (strain FGSC A4 / ATCC 38163 / CBS 112.46 / NRRL 194 / M139) GN=AN2213.2 PE=3 SV=1 - [Q5BB67_EMENI]	9.78	18	4	4	8	1.0337	1.05484	0.94359	0.954413	0.950122	0.968229	0.947442	0.198932	460	51.1183	5.84619
A0A0F8U914	Uncharacterized protein OS=Aspergillus ochraceoroseus GN=AOCH_005919 PE=4 SV=1 - [A0A0F8U914_9EURO]	22.55	20	3	3	5	1.01303	1.00481	1.0067	1.02094	1.00699	1.03263	1.01191	0.199199	102	11.7399	7.97217
A1CQ17	Coatomer subunit beta OS=Aspergillus clavatus (strain ATCC 1007 / CBS 513.65 / DSM 816 / NCTC 3887 / NRRL 1) GN=ACLA_024540 PE=4 SV=1 - [A1CQ17_ASPCL]	2.3	1	1	1	1	0.966082	0.960103	1.07982	1.03543	1.17934	1.0624	1.0902	0.199597	955	106.423	5.70654
A1DID5	Poly(A)+ RNA transport protein (UbaA), putative OS=Neosartorya fischeri (strain ATCC 1020 / DSM 3700 / FGSC A1164 / NRRL 181) GN=NFIA_091000 PE=3 SV=1 - [A1DID5_NEOFI]	4.57	19	1	5	6	1.07226	1.03912	0.900911	0.935873	0.937237	0.885382	0.915745	0.199989	1028	114.461	5.23682
A0A0F0IM10	Polyprenyl synthetase OS=Aspergillus parasiticus SU-1 GN=P875_00075729 PE=4 SV=1 - [A0A0F0IM10_ASPPA]	2.69	6	1	1	1	1.02205	0.980233	1.00598	1.06634	0.999633	1.05025	1.03589	0.20042	334	37.9605	7.51807
S8AI15	Uncharacterized protein OS=Penicillium oxalicum (strain 114-2 / CGMCC 5302) GN=PDE_00261 PE=4 SV=1 - [S8AI15_PENO1]	3.58	1	1	1	2	0.976776	0.914512	1.11149	1.10106	1.12563	1.05803	1.09389	0.2006	307	34.6008	6.03662
A0A0F7TLM6	Eukaryotic translation initiation factor 3 subunit D OS=Penicillium brasilianum GN=PMG11_06357 PE=3 SV=1 - [A0A0F7TLM6_9EURO]	2.9	21	2	2	6	0.970821	1.02053	0.989015	1.06963	1.02927	0.997821	1.03904	0.200828	587	64.9733	5.33838
S8BE31	Uncharacterized protein OS=Penicillium oxalicum (strain 114-2 / CGMCC 5302) GN=PDE_08259 PE=4 SV=1 - [S8BE31_PENO1]	10.79	16	1	4	38	0.964897	1.10913	0.920546	0.864285	0.92166	0.930843	0.907236	0.201346	491	52.6166	9.81787
A1D1I8	Importin beta-1 subunit OS=Neosartorya fischeri (strain ATCC 1020 / DSM 3700 / FGSC A1164 / NRRL 181) GN=NFIA_009610 PE=4 SV=1 - [A1D1I8_NEOFI]	3.9	20	2	3	4	0.952815	1.0164	1.03928	0.914816	0.995093	0.938173	0.946682	0.203128	872	96.2742	4.76709
W6QWW3	Genomic scaffold, ProqFM164S03 OS=Penicillium roqueforti FM164 GN=PROQFM164_S03g000741 PE=4 SV=1 - [W6QWW3_PENRO]	8.49	4	1	1	1	0.999149	1.03633	0.975032	1.11782	0.988512	1.11475	1.06994	0.203168	271	28.7809	7.89893
Q4W9L3	Succinyl-CoA ligase subunit beta OS=Neosartorya fumigata (strain ATCC MYA-4609 / Af293 / CBS 101355 / FGSC A1100) GN=AFUA_4G04520 PE=3 SV=1 - [Q4W9L3_ASPFU]	8.33	5	1	3	16	1.01461	0.985213	1.03209	0.998009	0.985876	0.981908	0.978192	0.203394	444	47.9867	5.70654
Q2UCM3	Spermidine synthase OS=Aspergillus oryzae (strain ATCC 42149 / RIB 40) GN=AO090012000528 PE=3 SV=1 - [Q2UCM3_ASPOR]	9.02	23	2	2	3	1.01239	1.01872	0.977836	0.932857	0.920111	1.01244	0.952297	0.204079	244	27.3338	5.18604
I8TKE7	Uncharacterized protein OS=Aspergillus oryzae (strain 3.042) GN=Ao3042_09814 PE=4 SV=1 - [I8TKE7_ASPO3]	4.55	1	1	1	1	0.869536	0.943615	1.18988	1.14085	1.15633	1.14647	1.14673	0.204284	176	19.39	10.4917
A0A0F7VHT3	Uncharacterized protein OS=Penicillium brasilianum GN=PMG11_05206 PE=4 SV=1 - [A0A0F7VHT3_9EURO]	0.94	1	1	1	1	1.03194	0.928086	1.04588	1.04303	1.05234	1.0934	1.06083	0.204531	1488	155.611	5.26221
A1DP21	60S ribosomal protein L7a OS=Neosartorya fischeri (strain ATCC 1020 / DSM 3700 / FGSC A1164 / NRRL 181) GN=NFIA_058930 PE=4 SV=1 - [A1DP21_NEOFI]	19.01	11	2	6	29	0.988512	1.03883	0.996979	1.04529	1.02954	1.02523	1.02504	0.20534	263	29.4113	10.2573
B6HHE9	Pc20g14660 protein OS=Penicillium chrysogenum (strain ATCC 28089 / DSM 1075 / Wisconsin 54-1255) GN=Pc20g14660 PE=4 SV=1 - [B6HHE9_PENCW]	1.45	3	1	1	1	0.957135	1.04263	1.01012	1.0557	1.07968	1.01555	1.04686	0.205781	1038	113.218	9.02686
S7ZK18	Uncharacterized protein OS=Penicillium oxalicum (strain 114-2 / CGMCC 5302) GN=PDE_05924 PE=4 SV=1 - [S7ZK18_PENO1]	16.76	12	2	8	32	1.05676	0.962679	1.0291	1.04315	1.09235	1.05545	1.04671	0.207325	519	57.6658	7.04932
Q0CZE3	5-oxoprolinase OS=Aspergillus terreus (strain NIH 2624 / FGSC A1156) GN=ATEG_00941 PE=4 SV=1 - [Q0CZE3_ASPTN]	0.72	2	1	1	3	0.942666	1.00272	1.00982	0.913129	0.984816	0.912937	0.951164	0.207578	1245	134.903	6.30322
A0A0F7VIN8	Putative Thiolase OS=Penicillium brasilianum GN=PMG11_04924 PE=3 SV=1 - [A0A0F7VIN8_9EURO]	3.1	1	1	1	4	1.04278	0.886025	1.07353	1.09019	1.0712	1.10641	1.08842	0.207692	419	43.2953	7.89893
A0A017SA34	3-propionate hydroxylase OS=Aspergillus ruber CBS 135680 GN=EURHEDRAFT_459377 PE=4 SV=1 - [A0A017SA34_9EURO]	1.86	1	1	1	1	0.955855	1.06514	0.989966	1.00447	1.11119	1.11154	1.07181	0.20823	592	66.3256	5.74463
C8VP74	Essential protein with two zinc fingers (Eurofung) OS=Emericella nidulans (strain FGSC A4 / ATCC 38163 / CBS 112.46 / NRRL 194 / M139) GN=ANIA_02455 PE=4 SV=1 - [C8VP74_EMENI]	3.02	4	1	1	1	1.02331	0.91358	1.06811	1.12798	1.14805	1.01071	1.09375	0.209021	463	51.9335	4.71631
Q4WX43	ATP-dependent RNA helicase eIF4A OS=Neosartorya fumigata (strain ATCC MYA-4609 / Af293 / CBS 101355 / FGSC A1100) GN=tif1 PE=3 SV=1 - [IF4A_ASPFU]	15.52	10	3	5	43	1.02284	0.991103	0.963701	1.06039	0.998612	1.0292	1.03713	0.209916	406	45.7494	5.18604
A0A0F7TTK0	Uncharacterized protein OS=Penicillium brasilianum GN=PMG11_08591 PE=4 SV=1 - [A0A0F7TTK0_9EURO]	1.76	2	1	1	1	1.07006	1.0262	0.915344	0.93086	0.952197	0.917572	0.929946	0.209927	624	68.5687	5.92236
B8MWE9	Transcription factor btf3, putative OS=Aspergillus flavus (strain ATCC 200026 / FGSC A1120 / NRRL 3357 / JCM 12722 / SRRC 167) GN=AFLA_088390 PE=4 SV=1 - [B8MWE9_ASPFN]	1.88	4	1	1	2	1.02488	0.920569	1.05783	1.10032	1.09022	1.0254	1.07081	0.210409	692	77.7725	6.72705
A0A0F8WWU7	Actin OS=Aspergillus rambellii GN=ARAM_002114 PE=3 SV=1 - [A0A0F8WWU7_9EURO]	40.83	60	10	12	208	1.01552	1.0225	0.967089	0.990811	0.956397	0.967891	0.970047	0.21066	360	40.0982	6.23975
A0A0A2KPH5	Dienelactone hydrolase OS=Penicillium italicum GN=PITC_054280 PE=4 SV=1 - [A0A0A2KPH5_PENIT]	4.38	8	1	1	2	0.979003	0.949669	1.0767	1.03378	1.07289	1.08282	1.06126	0.210699	251	27.4928	7.00537
A1CG58	UTP-glucose-1-phosphate uridylyltransferase Ugp1, putative OS=Aspergillus clavatus (strain ATCC 1007 / CBS 513.65 / DSM 816 / NCTC 3887 / NRRL 1) GN=ACLA_065720 PE=4 SV=1 - [A1CG58_ASPCL]	14.59	20	2	8	22	0.954941	1.12126	0.934014	0.892496	0.908874	0.937749	0.909943	0.210762	521	58.1051	7.41553
D5KXY4	Orotidine 5'-phosphate decarboxylase OS=Monascus aurantiacus GN=pyrG PE=3 SV=1 - [D5KXY4_9EURO]	9.82	4	2	2	6	0.937644	1.13439	0.915441	0.859811	0.886015	0.921029	0.892679	0.210864	275	30.1996	6.44287
A1CWN4	Aha1 domain family OS=Neosartorya fischeri (strain ATCC 1020 / DSM 3700 / FGSC A1164 / NRRL 181) GN=NFIA_105240 PE=4 SV=1 - [A1CWN4_NEOFI]	2.92	3	1	1	1	1.09337	1.01586	0.902394	1.09749	1.09913	1.06679	1.08361	0.211209	377	42.2116	5.96045
A1D815	60S ribosomal protein L21, putative OS=Neosartorya fischeri (strain ATCC 1020 / DSM 3700 / FGSC A1164 / NRRL 181) GN=NFIA_070300 PE=4 SV=1 - [A1D815_NEOFI]	22.15	20	4	4	42	1.02457	0.963366	1.0111	1.0098	1.04249	1.04281	1.03203	0.211636	158	17.9876	10.228
A0A0D9MYA8	Prolyl-tRNA synthetase C-terminal OS=Aspergillus flavus AF70 GN=P034_00554318 PE=3 SV=1 - [A0A0D9MYA8_ASPFL]	3.98	19	1	2	12	0.967122	1.02563	0.986756	0.980704	0.965981	0.909817	0.958717	0.211638	603	66.9241	6.94678
A0A0D9MJW1	UTP--glucose-1-phosphate uridylyltransferase OS=Penicillium solitum GN=U727_0043024061 PE=4 SV=1 - [A0A0D9MJW1_9EURO]	3.66	3	1	1	1	0.793633	0.880165	1.3244	0.765727	0.705837	0.797307	0.756746	0.218226	465	50.7747	5.65576
Q8NJ17	Gamma actin (Fragment) OS=Monascus purpureus PE=3 SV=1 - [Q8NJ17_MONPU]	23.84	2	1	3	90	1.0115	1.00207	0.976337	1.05303	1.01079	1.00599	1.02672	0.2186	151	17.2547	5.17334
Q2UA31	Glutamyl-tRNA synthetase OS=Aspergillus oryzae (strain ATCC 42149 / RIB 40) GN=AO090102000566 PE=3 SV=1 - [Q2UA31_ASPOR]	2.54	28	2	2	2	0.959513	1.04695	1.00231	1.08454	1.07928	1.00372	1.05276	0.218809	631	71.652	7.28369
A5H9S4	Sla2 (Fragment) OS=Neosartorya fischeri GN=SLA2 PE=4 SV=1 - [A5H9S4_9EURO]	2.95	10	1	3	5	1.00389	0.977084	1.02629	1.04226	1.07697	1.00155	1.03775	0.219641	1018	115.612	5.5415
W6PR63	CbxX/CfqX OS=Penicillium roqueforti FM164 GN=PROQFM164_S01g000045 PE=4 SV=1 - [W6PR63_PENRO]	3.07	1	1	1	1	0.961874	0.997028	1.04884	1.03958	1.0327	1.0469	1.03705	0.220207	293	33.0182	9.37842
B8N837	Chaperonin, putative OS=Aspergillus flavus (strain ATCC 200026 / FGSC A1120 / NRRL 3357 / JCM 12722 / SRRC 167) GN=AFLA_106310 PE=3 SV=1 - [B8N837_ASPFN]	23.08	11	1	2	14	1.01342	0.988994	1.02139	1.00903	1.0319	1.06189	1.02613	0.220329	104	11.2391	8.45557
A0A0A2JBR8	Uncharacterized protein OS=Penicillium expansum GN=PEX2_047810 PE=4 SV=1 - [A0A0A2JBR8_PENEN]	6.16	2	1	1	1	1.02225	0.958293	1.02663	0.990218	1.107	1.10115	1.06358	0.220598	292	32.2015	5.45264
Q4WHL0	Cellular morphogenesis regulator DopA OS=Neosartorya fumigata (strain ATCC MYA-4609 / Af293 / CBS 101355 / FGSC A1100) GN=AFUA_2G05020 PE=4 SV=1 - [Q4WHL0_ASPFU]	0.48	2	1	1	1	1.10701	0.972239	0.930524	0.941537	0.824489	0.951998	0.903066	0.221016	1675	185.999	5.52881
A0A0F0I9D4	Arginine biosynthesis bifunctional protein ArgJ, mitochondrial OS=Aspergillus parasiticus SU-1 GN=P875_00033843 PE=3 SV=1 - [A0A0F0I9D4_ASPPA]	2.19	13	1	1	1	0.744086	1.32203	0.952755	0.876202	0.652324	0.699962	0.738185	0.221657	456	47.9854	6.55127
Q0CQX7	Putative uncharacterized protein OS=Aspergillus terreus (strain NIH 2624 / FGSC A1156) GN=ATEG_03907 PE=4 SV=1 - [Q0CQX7_ASPTN]	1.88	1	1	1	1	1.00552	0.910174	1.08874	1.02703	1.12026	1.11731	1.08659	0.221742	639	70.5119	6.34131
A0A0A2KJQ1	40S ribosomal protein S8 OS=Penicillium italicum GN=PITC_020320 PE=3 SV=1 - [A0A0A2KJQ1_PENIT]	16.5	18	1	3	5	1.06704	1.06349	0.882851	0.981737	1.24008	1.26314	1.1565	0.221985	200	22.5839	10.9604
A0A0D9MD66	Transcription elongation factor SPT5 OS=Penicillium solitum GN=U727_00431350321 PE=3 SV=1 - [A0A0D9MD66_9EURO]	1.03	6	1	1	1	1.04897	1.09681	0.868832	0.842104	0.9245	0.924484	0.89268	0.222031	967	104.268	6.04932
Q0CMA5	Putative uncharacterized protein OS=Aspergillus terreus (strain NIH 2624 / FGSC A1156) GN=ATEG_05179 PE=4 SV=1 - [Q0CMA5_ASPTN]	3.49	1	1	1	1	0.940708	1.21424	0.863026	0.838918	0.842307	0.872947	0.84632	0.222221	315	35.0814	8.96826
Q5AYT9	Uncharacterized protein OS=Emericella nidulans (strain FGSC A4 / ATCC 38163 / CBS 112.46 / NRRL 194 / M139) GN=AN6541.2 PE=3 SV=1 - [Q5AYT9_EMENI]	1.33	2	1	1	2	0.971034	0.954155	1.07899	1.05602	1.0531	1.06468	1.05646	0.223202	750	79.8208	5.78271
A0A0D9MKS0	Peptidase S8S53 domain OS=Penicillium solitum GN=U727_00430100301 PE=4 SV=1 - [A0A0D9MKS0_9EURO]	1.5	3	1	1	5	1.01491	0.966101	1.01813	0.972863	0.950629	0.98875	0.971026	0.223713	600	64.7786	5.09717
Q4WJR3	60S ribosomal protein P0 OS=Neosartorya fumigata (strain ATCC MYA-4609 / Af293 / CBS 101355 / FGSC A1100) GN=AFUA_1G05080 PE=3 SV=1 - [Q4WJR3_ASPFU]	22.68	13	3	6	35	1.00834	0.958427	0.992767	1.01081	0.999346	1.01666	1.02274	0.223781	313	33.4742	5.21143
B6H9R2	Pc16g11920 protein OS=Penicillium chrysogenum (strain ATCC 28089 / DSM 1075 / Wisconsin 54-1255) GN=Pc16g11920 PE=4 SV=1 - [B6H9R2_PENCW]	7.11	7	2	2	3	0.999192	1.06084	0.96213	1.02782	1.04749	1.12508	1.05897	0.224173	253	27.3171	7.15186
A0A017SBW9	Putative dynein light chain type 1 OS=Aspergillus ruber CBS 135680 GN=EURHEDRAFT_516069 PE=4 SV=1 - [A0A017SBW9_9EURO]	7.45	13	1	1	1	1.03401	1.0489	0.929	1.0621	1.11674	1.02927	1.06514	0.224371	94	11.0274	6.66846
A0A017SGM5	Thiolase OS=Aspergillus ruber CBS 135680 GN=EURHEDRAFT_411642 PE=3 SV=1 - [A0A017SGM5_9EURO]	2.75	1	1	1	8	0.962585	1.08577	0.95649	1.03084	1.09793	1.0764	1.06667	0.224569	400	41.0572	5.89697
A2QXP4	Aspergillus niger contig An11c0330, genomic contig OS=Aspergillus niger (strain CBS 513.88 / FGSC A1513) GN=An11g09690 PE=4 SV=1 - [A2QXP4_ASPNC]	5.12	11	2	2	7	0.918625	1.01316	1.03938	0.94318	0.961071	0.860519	0.930536	0.22506	488	56.5067	6.7124
A0A017SNZ0	Putative apses transcription factor OS=Aspergillus ruber CBS 135680 GN=EURHEDRAFT_448117 PE=4 SV=1 - [A0A017SNZ0_9EURO]	1.02	1	1	1	1	1.0019	1.06541	0.9447	0.995468	0.888901	0.926524	0.933229	0.225187	883	97.6054	6.49365
S7Z6Z2	Uncharacterized protein OS=Penicillium oxalicum (strain 114-2 / CGMCC 5302) GN=PDE_01251 PE=4 SV=1 - [S7Z6Z2_PENO1]	2.12	1	1	1	1	0.87243	0.994075	1.13908	1.08241	1.11011	1.15696	1.11442	0.225568	898	101.55	7.38623
A0A0F8UZS2	Succinate dehydrogenase [ubiquinone] iron-sulfur subunit, mitochondrial OS=Aspergillus rambellii GN=ARAM_005954 PE=3 SV=1 - [A0A0F8UZS2_9EURO]	4.01	1	1	1	1	1.63989	0.773797	0.59827	0.633786	0.468292	0.511079	0.535584	0.225593	274	31.2787	8.57275
B8NVU1	Farnesyl-diphosphate farnesyltransferase, putative OS=Aspergillus flavus (strain ATCC 200026 / FGSC A1120 / NRRL 3357 / JCM 12722 / SRRC 167) GN=AFLA_117780 PE=4 SV=1 - [B8NVU1_ASPFN]	3.7	2	1	1	2	0.96826	1.08971	0.9544	0.941753	0.932915	0.951876	0.938311	0.226046	378	44.0404	5.33838
G3XQT5	Uncharacterized protein (Fragment) OS=Aspergillus niger (strain ATCC 1015 / CBS 113.46 / FGSC A1144 / LSHB Ac4 / NCTC 3858a / NRRL 328 / USDA 3528.7) GN=ASPNIDRAFT_170782 PE=3 SV=1 - [G3XQT5_ASPNA]	3.09	1	1	1	1	1.02257	1.05736	0.932147	0.968626	0.963109	0.85523	0.925264	0.226051	518	56.4347	6.52197
A0A0F7U0J8	Putative NADH-ubiquinone oxidoreductase subunit OS=Penicillium brasilianum GN=PMG11_10290 PE=4 SV=1 - [A0A0F7U0J8_9EURO]	6.02	18	1	1	1	0.910752	1.30167	0.809194	0.81789	0.745338	0.809621	0.785292	0.227549	216	24.1062	9.84717
G7XAR1	Lysine--tRNA ligase OS=Aspergillus kawachii (strain NBRC 4308) GN=AKAW_02109 PE=3 SV=1 - [G7XAR1_ASPKW]	2.15	4	1	1	1	1.01477	0.980069	1.01325	0.927702	0.99486	0.984281	0.966342	0.227934	604	68.6847	6.20166
A0A0G4PWR1	MAP kinase, conserved site OS=Penicillium camembertii GN=PCAMFM013_S063g000013 PE=4 SV=1 - [A0A0G4PWR1_PENCA]	3.13	13	1	1	2	0.970363	0.895687	1.13276	0.95804	0.847377	0.859649	0.888709	0.228198	352	40.2676	6.39209
A0A0F8WDB5	Stomatin family protein OS=Aspergillus rambellii GN=ARAM_003872 PE=4 SV=1 - [A0A0F8WDB5_9EURO]	2.42	10	1	1	2	1.06383	1.01288	0.93149	1.12472	0.991821	1.18576	1.09777	0.228487	331	36.2846	6.87354
A2QQG7	Aspergillus niger contig An08c0100, genomic contig OS=Aspergillus niger (strain CBS 513.88 / FGSC A1513) GN=An08g02470 PE=3 SV=1 - [A2QQG7_ASPNC]	31.4	42	2	5	20	1.0112	0.938851	1.05183	1.11493	1.14318	0.988944	1.08168	0.230173	121	14.1621	11.0923
A0A084C2I9	Plasma membrane H+ATPase OS=Aspergillus fumigatus var. RP-2014 GN=BA78_2904 PE=3 SV=1 - [A0A084C2I9_ASPFM]	10.02	18	4	9	89	0.983039	0.991646	1.00654	0.973396	0.979975	0.99136	0.987758	0.231926	988	108.903	5.37646
G7X8H9	Similar to An18g02620 OS=Aspergillus kawachii (strain NBRC 4308) GN=AKAW_01396 PE=4 SV=1 - [G7X8H9_ASPKW]	1.81	1	1	1	1	0.86829	1.02929	1.10965	0.958294	0.873672	0.841563	0.889035	0.232086	828	92.9823	6.39209
A0A0D9MVE8	Uncharacterized protein OS=Aspergillus flavus AF70 GN=P034_05647646 PE=4 SV=1 - [A0A0D9MVE8_ASPFL]	3.02	1	1	1	1	0.949338	1.12087	0.943358	1.03737	1.22314	1.09059	1.11201	0.233476	430	47.1429	8.30908
A0A0G4NYH9	SKP1 component OS=Penicillium camembertii GN=PCAMFM013_S002g000995 PE=4 SV=1 - [A0A0G4NYH9_PENCA]	6.33	17	1	1	1	1.11885	0.785993	1.09601	0.79962	0.905598	0.825267	0.843255	0.234106	158	18.0288	4.50049
Q6MYS5	Mitochondrial 40s ribosomal protein mrp17, putative OS=Neosartorya fumigata GN=AfA28D1.100c PE=4 SV=1 - [Q6MYS5_ASPFM]	11.43	4	1	1	2	0.843229	1.01009	1.15234	0.898219	0.736425	0.922786	0.850873	0.234224	105	11.9153	10.6821
C8V9J8	Glycyl-tRNA synthetase (AFU_orthologue AFUA_5G05920) OS=Emericella nidulans (strain FGSC A4 / ATCC 38163 / CBS 112.46 / NRRL 194 / M139) GN=ANIA_11125 PE=3 SV=1 - [C8V9J8_EMENI]	5.22	19	2	3	17	1.013	1.03314	0.979274	0.993324	0.975536	0.987064	0.977032	0.234344	689	78.0714	6.87354
A0A0D9N492	HEAT-like repeat OS=Aspergillus flavus AF70 GN=P034_00944947 PE=4 SV=1 - [A0A0D9N492_ASPFL]	1.95	11	1	2	2	1.2373	1.11352	0.668853	0.714255	0.716875	0.84361	0.753308	0.235036	872	95.9751	4.76709
A0A017SF88	40S ribosomal protein S15 OS=Aspergillus ruber CBS 135680 GN=EURHEDRAFT_377248 PE=3 SV=1 - [A0A017SF88_9EURO]	10.46	16	1	1	1	1.06153	0.97621	0.971213	0.899522	0.96897	0.979377	0.946466	0.236229	153	17.7176	10.1108
A0A0F7TY32	Putative Thiamine biosynthesis protein Nmt1 OS=Penicillium brasilianum GN=PMG11_08545 PE=4 SV=1 - [A0A0F7TY32_9EURO]	7.89	18	1	3	77	0.976464	1.01637	1.00861	0.973769	0.9966	0.968934	0.979296	0.236824	342	38.1101	5.5415
A1DB02	Hsp70 chaperone (HscA), putative OS=Neosartorya fischeri (strain ATCC 1020 / DSM 3700 / FGSC A1164 / NRRL 181) GN=NFIA_096640 PE=3 SV=1 - [A1DB02_NEOFI]	25.08	10	2	12	141	0.948245	0.979064	1.03089	0.979242	1.07201	1.06662	1.05398	0.2394	614	66.9196	5.2876
I8TRA2	Actin-related protein 2/3 complex subunit 5 OS=Aspergillus oryzae (strain 3.042) GN=Ao3042_07107 PE=3 SV=1 - [I8TRA2_ASPO3]	6.74	1	1	1	2	1.06372	0.985012	0.958471	0.933242	0.983063	0.946203	0.951885	0.23968	193	20.4294	5.99854
Q0CBD2	Histone H2A OS=Aspergillus terreus (strain NIH 2624 / FGSC A1156) GN=hta1 PE=3 SV=1 - [H2A_ASPTN]	17.56	11	2	3	45	1.01482	1.0131	0.970492	1.00599	1.03379	1.02817	1.02319	0.239789	131	13.9137	10.5503
W6PYJ5	Short-chain dehydrogenase/reductase SDR OS=Penicillium roqueforti FM164 GN=PROQFM164_S01g003150 PE=3 SV=1 - [W6PYJ5_PENRO]	2.17	8	1	1	4	0.961511	0.897506	1.04139	1.0168	0.735579	0.703526	0.846746	0.241525	369	39.3902	7.60596
Q5ASM9	Uncharacterized protein OS=Emericella nidulans (strain FGSC A4 / ATCC 38163 / CBS 112.46 / NRRL 194 / M139) GN=AN8701.2 PE=4 SV=1 - [Q5ASM9_EMENI]	1.03	1	1	1	1	0.923951	1.07599	1.01084	0.916816	0.950158	0.956137	0.937668	0.242937	1462	159.654	7.45947
A0A0A2J834	Dehydrogenase, multihelical OS=Penicillium expansum GN=PEX2_095310 PE=3 SV=1 - [A0A0A2J834_PENEN]	5.93	9	1	2	3	0.877988	0.965373	1.16093	1.14251	1.11041	1.09822	1.11545	0.243889	388	42.6109	5.77002
W6PZJ5	4-aminobutyrate aminotransferase OS=Penicillium roqueforti FM164 GN=gatA PE=3 SV=1 - [W6PZJ5_PENRO]	7.44	5	2	3	15	1.00137	0.986564	0.999389	1.03396	0.988768	1.02371	1.01979	0.244233	497	54.8219	8.42627
A2QJA6	Aspartate aminotransferase OS=Aspergillus niger (strain CBS 513.88 / FGSC A1513) GN=An04g06380 PE=3 SV=1 - [A2QJA6_ASPNC]	15.62	2	1	6	13	0.962871	0.874801	1.16406	0.914868	0.879562	0.84907	0.880659	0.244929	429	47.0072	8.85107
Q0CR82	Putative uncharacterized protein OS=Aspergillus terreus (strain NIH 2624 / FGSC A1156) GN=ATEG_03802 PE=4 SV=1 - [Q0CR82_ASPTN]	2.54	1	1	1	1	0.378797	1.84916	0.808717	0.448577	0.456616	0.353348	0.414448	0.247174	552	59.9089	6.93213
Q0C9F1	Putative uncharacterized protein OS=Aspergillus terreus (strain NIH 2624 / FGSC A1156) GN=ATEG_09683 PE=4 SV=1 - [Q0C9F1_ASPTN]	0.58	1	1	1	1	0.984893	1.01973	1.00475	0.968974	1.00157	0.982736	0.981359	0.247499	1199	134.651	5.61768
A0A0F8XJ36	Ras-related protein OS=Aspergillus rambellii GN=ARAM_001326 PE=4 SV=1 - [A0A0F8XJ36_9EURO]	10.73	22	1	2	15	1.01745	1.0625	0.932259	0.970186	0.933696	0.947783	0.9467	0.248322	205	22.9264	5.021
A0A0D9LUB2	General substrate transporter OS=Penicillium solitum GN=U727_00433092161 PE=3 SV=1 - [A0A0D9LUB2_9EURO]	2.23	1	1	1	1	1.07267	1.03173	0.907533	0.862594	0.869592	1.00522	0.908854	0.249441	494	54.0623	8.48486
A0A0F8TXU3	Uncharacterized protein OS=Aspergillus rambellii GN=ARAM_001369 PE=3 SV=1 - [A0A0F8TXU3_9EURO]	9.18	15	1	4	18	0.94016	1.05422	0.995867	1.11812	1.03219	1.02142	1.06069	0.249607	403	44.5479	5.32568
A0A0F8U2U8	Putative fumarate hydratase OS=Aspergillus ochraceoroseus GN=AOCH_005743 PE=3 SV=1 - [A0A0F8U2U8_9EURO]	10.28	12	1	5	13	1.05378	1.07184	0.887866	0.919957	0.92747	0.929828	0.921607	0.250344	545	58.9832	8.47021
A0A0A2K8K5	Succinyl-CoA ligase subunit beta OS=Penicillium expansum GN=PEX1_020870 PE=3 SV=1 - [A0A0A2K8K5_PENEN]	6.32	13	1	3	7	0.994499	0.947081	1.06359	1.04429	1.05561	1.04241	1.04564	0.250853	443	47.5976	6.16357
A0A0F0IKH1	2-oxoacid dehydrogenases acyltransferase catalytic domain protein OS=Aspergillus parasiticus SU-1 GN=P875_00109114 PE=3 SV=1 - [A0A0F0IKH1_ASPPA]	7.79	29	3	3	9	1.03793	1.01344	0.962521	0.996725	0.970801	0.913375	0.955876	0.252283	411	44.7932	5.65576
Q0CTJ5	Putative uncharacterized protein OS=Aspergillus terreus (strain NIH 2624 / FGSC A1156) GN=ATEG_02989 PE=4 SV=1 - [Q0CTJ5_ASPTN]	7.01	22	2	3	7	1.00594	1.04395	0.949567	0.97823	0.923937	0.968666	0.957116	0.25284	571	62.0369	6.56592
A0A0F0HY48	Galactose-1-phosphate uridylyltransferase OS=Aspergillus parasiticus SU-1 GN=P875_00053382 PE=3 SV=1 - [A0A0F0HY48_ASPPA]	2.75	16	1	1	2	1.10301	0.97923	0.926312	1.00549	0.835034	0.873808	0.902207	0.253002	364	40.8843	5.78271
I8TRY3	Arginase OS=Aspergillus oryzae (strain 3.042) GN=Ao3042_07039 PE=3 SV=1 - [I8TRY3_ASPO3]	2.8	18	1	1	1	0.927216	1.10596	0.979155	0.937399	0.885581	0.959641	0.923743	0.253386	286	31.2908	5.22412
A2QD36	Aspergillus niger contig An02c0160, genomic contig OS=Aspergillus niger (strain CBS 513.88 / FGSC A1513) GN=An02g05700 PE=4 SV=1 - [A2QD36_ASPNC]	13.63	2	1	11	174	1.03419	0.993535	0.987659	1.02169	0.925571	0.930017	0.954197	0.25379	844	93.5885	6.90283
A1CYH6	Potassium/sodium P-type ATPase, putative OS=Neosartorya fischeri (strain ATCC 1020 / DSM 3700 / FGSC A1164 / NRRL 181) GN=NFIA_033620 PE=3 SV=1 - [A1CYH6_NEOFI]	1.02	1	1	1	1	1.53823	0.737634	0.732026	0.667224	0.652029	0.620129	0.644765	0.254835	1081	116.767	5.79541
A1DMF4	T-complex protein 1, epsilon subunit, putative OS=Neosartorya fischeri (strain ATCC 1020 / DSM 3700 / FGSC A1164 / NRRL 181) GN=NFIA_053210 PE=3 SV=1 - [A1DMF4_NEOFI]	1.31	12	1	1	1	1.00742	1.09416	0.911973	0.865383	0.973497	0.931099	0.919174	0.255921	536	58.6077	5.45264
A1CS83	NADPH cytochrome P450 OS=Aspergillus clavatus (strain ATCC 1007 / CBS 513.65 / DSM 816 / NCTC 3887 / NRRL 1) GN=ACLA_032390 PE=4 SV=1 - [A1CS83_ASPCL]	0.76	1	1	1	1	0.949374	1.06955	0.992108	0.88022	0.963888	0.981017	0.938258	0.257551	1057	118.841	8.08936
G7X7E5	Similar to SAM-dependent methyltransferase OS=Aspergillus kawachii (strain NBRC 4308) GN=AKAW_00843 PE=4 SV=1 - [G7X7E5_ASPKW]	2.45	1	1	1	1	0.919603	1.04753	1.04214	1.06888	1.04562	1.06198	1.05556	0.258429	286	31.284	6.31592
W6QZF0	Fatty acid synthase subunit alpha OS=Penicillium roqueforti FM164 GN=FAS2 PE=3 SV=1 - [W6QZF0_PENRO]	6.26	12	1	11	32	0.946673	1.12475	0.940842	0.925545	0.949559	0.889448	0.917766	0.259084	1852	203.676	6.20166
A0A0F8WU12	Adenosylhomocysteinase OS=Aspergillus rambellii GN=ARAM_005584 PE=3 SV=1 - [A0A0F8WU12_9EURO]	24.28	2	2	9	108	1.02249	0.991932	0.972601	0.946325	0.984227	0.981654	0.974952	0.259259	449	48.757	6.12549
Q0CL88	Putative uncharacterized protein OS=Aspergillus terreus (strain NIH 2624 / FGSC A1156) GN=ATEG_05546 PE=4 SV=1 - [Q0CL88_ASPTN]	2.93	1	1	1	3	1.03029	1.07705	0.906365	1.08095	1.12097	1.03485	1.07401	0.259809	512	55.491	8.86572
S7ZN22	Uncharacterized protein OS=Penicillium oxalicum (strain 114-2 / CGMCC 5302) GN=PDE_07039 PE=4 SV=1 - [S7ZN22_PENO1]	4	2	1	1	2	1.01671	0.942403	1.0468	1.02255	1.05349	1.06011	1.04333	0.260051	250	28.142	6.3667
I8TML8	ATP-citrate lyase OS=Aspergillus oryzae (strain 3.042) GN=Ao3042_08800 PE=4 SV=1 - [I8TML8_ASPO3]	12.04	14	1	8	46	1.06891	0.887602	1.04824	1.05865	1.05639	1.13566	1.08186	0.262687	656	71.3357	8.104
A0A084BM51	ER golgi family SNARE complex subunit Sed5 OS=Aspergillus fumigatus var. RP-2014 GN=BA78_1261 PE=4 SV=1 - [A0A084BM51_ASPFM]	4.91	7	1	1	1	0.902256	1.10243	1.00691	0.980252	0.914759	0.842352	0.908941	0.262757	346	38.2128	9.08545
A0A084BUX2	Alpha-1,4 glucan phosphorylase OS=Aspergillus fumigatus var. RP-2014 GN=BA78_5186 PE=3 SV=1 - [A0A084BUX2_ASPFM]	4.44	20	3	4	15	1.01184	0.965808	1.02078	1.0158	1.04316	1.01503	1.0252	0.263626	879	100.176	6.03662
Q4LEL2	Aminoadipate reductase (Fragment) OS=Aspergillus aureus var. pallidus GN=lys2 PE=4 SV=1 - [Q4LEL2_9EURO]	3.33	1	1	1	2	1.00807	0.99369	1.00217	1.03111	1.06596	0.991552	1.0282	0.266782	360	40.7388	6.88818
A1CPA8	Transketolase OS=Aspergillus clavatus (strain ATCC 1007 / CBS 513.65 / DSM 816 / NCTC 3887 / NRRL 1) GN=ACLA_021930 PE=3 SV=1 - [A1CPA8_ASPCL]	5.7	8	1	4	26	1.09956	0.926256	0.918384	1.05694	1.04481	1.07331	1.07841	0.266862	684	74.6247	6.53662
C8V7B0	RNP domain protein (AFU_orthologue AFUA_6G12300) OS=Emericella nidulans (strain FGSC A4 / ATCC 38163 / CBS 112.46 / NRRL 194 / M139) GN=ANIA_03739 PE=4 SV=1 - [C8V7B0_EMENI]	11.16	16	1	4	31	1.03604	0.848779	1.11727	1.1556	1.04685	1.13243	1.11085	0.267086	484	52.2613	9.5835
Q4WM94	Chaperonin, putative OS=Neosartorya fumigata (strain ATCC MYA-4609 / Af293 / CBS 101355 / FGSC A1100) GN=AFUA_6G10700 PE=3 SV=1 - [Q4WM94_ASPFU]	20.49	11	1	2	15	1.00054	1.03516	0.963213	0.989586	1.0811	1.06183	1.04455	0.26924	122	13.3771	8.1626
I7ZUY5	Uncharacterized protein OS=Aspergillus oryzae (strain 3.042) GN=Ao3042_07792 PE=4 SV=1 - [I7ZUY5_ASPO3]	0.57	4	1	1	1	0.845755	1.19162	0.977353	0.940917	0.727555	0.887665	0.847884	0.269837	1764	200.363	6.69775
Q0CA54	Eukaryotic translation initiation factor 6 OS=Aspergillus terreus (strain NIH 2624 / FGSC A1156) GN=TIF6 PE=3 SV=1 - [Q0CA54_ASPTN]	10.2	20	2	2	2	1.01035	1.02992	0.9692	0.923057	0.978803	0.997607	0.963449	0.269903	245	26.4166	4.99561
A0A017SM32	Uncharacterized protein OS=Aspergillus ruber CBS 135680 GN=EURHEDRAFT_513068 PE=4 SV=1 - [A0A017SM32_9EURO]	3.53	1	1	1	3	0.974297	1.0775	0.958364	0.963896	0.94446	0.95701	0.951898	0.270433	425	47.5955	7.25439
B6GW11	Pc06g00680 protein OS=Penicillium chrysogenum (strain ATCC 28089 / DSM 1075 / Wisconsin 54-1255) GN=Pc06g00680 PE=3 SV=1 - [B6GW11_PENCW]	5.52	9	1	1	20	1.01129	1.01788	1.01882	1.12661	1.07635	0.993707	1.04878	0.270765	163	18.3672	6.04932
Q0CJ48	Putative uncharacterized protein OS=Aspergillus terreus (strain NIH 2624 / FGSC A1156) GN=ATEG_06286 PE=4 SV=1 - [Q0CJ48_ASPTN]	3.28	1	1	1	1	1.08554	0.962348	0.960913	1.08609	1.10316	1.0111	1.06366	0.271172	244	27.6251	8.54346
A0A017S2C6	Uncharacterized protein OS=Aspergillus ruber CBS 135680 GN=EURHEDRAFT_389861 PE=4 SV=1 - [A0A017S2C6_9EURO]	16.3	11	1	4	6	1.19555	1.07363	0.747579	0.809558	0.903803	0.770268	0.823276	0.271578	184	21.0337	9.70068
Q5ARK1	C2 domain protein (AFU_orthologue AFUA_7G02350) OS=Emericella nidulans (strain FGSC A4 / ATCC 38163 / CBS 112.46 / NRRL 194 / M139) GN=AN9079.2 PE=4 SV=1 - [Q5ARK1_EMENI]	0.89	24	1	1	1	0.926837	1.02767	1.05395	1.08178	1.01226	1.08977	1.05829	0.271847	1343	153.158	6.63916
A1CJP7	Succinate dehydrogenase [ubiquinone] flavoprotein subunit, mitochondrial OS=Aspergillus clavatus (strain ATCC 1007 / CBS 513.65 / DSM 816 / NCTC 3887 / NRRL 1) GN=ACLA_035740 PE=3 SV=1 - [A1CJP7_ASPCL]	6.18	17	1	3	18	1.00982	1.08211	0.918243	0.932262	0.964461	0.926976	0.938052	0.272059	647	71.1553	6.80029
A0A0F8VBA4	Uncharacterized protein (Fragment) OS=Aspergillus ochraceoroseus GN=AOCH_001792 PE=4 SV=1 - [A0A0F8VBA4_9EURO]	6.67	5	2	2	23	0.989185	1.01442	1.01148	1.00797	1.01561	1.05738	1.02185	0.273074	390	42.2295	8.646
A0A017S5P0	Small COPII coat GTPase sar1 OS=Aspergillus ruber CBS 135680 GN=EURHEDRAFT_416336 PE=3 SV=1 - [A0A017S5P0_9EURO]	16.4	17	3	3	17	1.03557	0.961561	1.02971	1.02521	1.0778	1.03347	1.03623	0.273569	189	21.5382	6.63916
A0A0A2K9A3	Translation elongation factor EF1A/initiation factor IF2gamma, C-terminal OS=Penicillium expansum GN=PEX1_089390 PE=4 SV=1 - [A0A0A2K9A3_PENEN]	7.52	9	1	3	5	0.999505	1.02208	0.988233	0.9989	0.990691	0.971289	0.983741	0.274229	492	53.4811	7.26904
A0A017SI57	Ubiquitin-activating enzyme E1 OS=Aspergillus ruber CBS 135680 GN=EURHEDRAFT_411150 PE=3 SV=1 - [A0A017SI57_9EURO]	3.58	4	1	4	6	0.970132	0.963158	1.03442	0.975685	1.05181	1.13928	1.06708	0.274302	1033	114.519	5.31299
Q4WSY6	Eukaryotic translation elongation factor 1 subunit Eef1-beta, putative OS=Neosartorya fumigata (strain ATCC MYA-4609 / Af293 / CBS 101355 / FGSC A1100) GN=AFUA_1G11190 PE=3 SV=2 - [Q4WSY6_ASPFU]	16.3	13	3	3	16	1.01188	0.966168	1.02756	1.01703	1.03607	1.0254	1.02425	0.274888	227	25.2295	4.55127
A0A0F7TLX3	Putative Peroxin-5 OS=Penicillium brasilianum GN=PMG11_06463 PE=4 SV=1 - [A0A0F7TLX3_9EURO]	1.75	2	1	1	1	0.73945	1.61623	0.6776	0.706996	0.56298	0.605239	0.618213	0.275805	630	69.6478	4.62744
G3XYK1	Uncharacterized protein OS=Aspergillus niger (strain ATCC 1015 / CBS 113.46 / FGSC A1144 / LSHB Ac4 / NCTC 3858a / NRRL 328 / USDA 3528.7) GN=ASPNIDRAFT_48828 PE=4 SV=1 - [G3XYK1_ASPNA]	3.32	4	1	1	2	1.09661	0.891716	1.01234	0.893965	0.955776	0.916638	0.92192	0.277202	271	30.7163	5.05908
Q0CXJ0	Putative uncharacterized protein OS=Aspergillus terreus (strain NIH 2624 / FGSC A1156) GN=ATEG_01594 PE=4 SV=1 - [Q0CXJ0_ASPTN]	13.45	1	1	1	2	0.937359	1.07714	0.99648	1.06418	1.11341	1.01804	1.06132	0.277331	119	13.9662	9.65674
A0A0F7TE12	Putative 60S acidic ribosomal protein P0 OS=Penicillium brasilianum GN=PMG11_00362 PE=3 SV=1 - [A0A0F7TE12_9EURO]	10.86	2	1	2	13	0.951674	0.961792	1.0923	1.07048	1.09055	1.02868	1.0612	0.277449	313	33.0779	4.91943
A1DCU1	Putative uncharacterized protein OS=Neosartorya fischeri (strain ATCC 1020 / DSM 3700 / FGSC A1164 / NRRL 181) GN=NFIA_027250 PE=4 SV=1 - [A1DCU1_NEOFI]	6.04	1	1	1	1	0.987482	0.9649	1.05435	1.00776	1.03928	1.1353	1.05841	0.279354	182	19.6027	9.75928
B6HNV3	Pc21g18260 protein OS=Penicillium chrysogenum (strain ATCC 28089 / DSM 1075 / Wisconsin 54-1255) GN=Pc21g18260 PE=4 SV=1 - [B6HNV3_PENCW]	5.28	1	1	1	1	0.916614	1.01535	1.07566	0.982645	0.902992	0.927285	0.935264	0.280102	341	36.7889	5.78271
A1CI95	Alpha-ketoglutarate dehydrogenase complex subunit Kgd1, putative OS=Aspergillus clavatus (strain ATCC 1007 / CBS 513.65 / DSM 816 / NCTC 3887 / NRRL 1) GN=ACLA_050720 PE=4 SV=1 - [A1CI95_ASPCL]	2.84	26	3	3	8	1.06302	0.969965	0.975682	0.952215	0.994523	0.928389	0.955615	0.281463	1056	118.695	6.75635
E7BCR3	Calmodulin (Fragment) OS=Aspergillus lentulus GN=caM PE=4 SV=1 - [E7BCR3_9EURO]	37.18	363	1	3	20	1.01619	1.02719	0.964441	0.996968	0.971407	0.953802	0.971524	0.283205	78	9.10526	4.44971
A0A0G4P4L1	Haem peroxidase OS=Penicillium camembertii GN=PCAMFM013_S005g000382 PE=4 SV=1 - [A0A0G4P4L1_PENCA]	12.5	16	2	2	2	0.909898	1.17622	0.919168	0.918877	0.863548	0.894062	0.890592	0.284322	304	33.4756	5.84619
A0A0D9N8S7	Pericentrin-AKAP-450 domain of centrosomal targeting protein OS=Aspergillus flavus AF70 GN=P034_01204625 PE=4 SV=1 - [A0A0D9N8S7_ASPFL]	0.73	4	1	1	1	1.14408	0.981895	0.885105	0.935105	0.844759	0.931144	0.900343	0.284955	1229	141.759	5.92236
A0A0A2I5G0	Uncharacterized protein OS=Penicillium expansum GN=PEX1_075940 PE=4 SV=1 - [A0A0A2I5G0_PENEN]	0.64	1	1	1	2	1.04769	0.978361	0.982402	1.11038	1.04206	1.00034	1.04797	0.286582	1098	123.714	8.74854
Q874H9	3-hydroxy-3-methylglutaryl coenzyme A reductase OS=Emericella nidulans GN=HMGR1 PE=3 SV=1 - [Q874H9_EMEND]	1.28	2	1	1	1	0.988534	1.00981	1.01062	1.03754	0.996108	1.02862	1.01771	0.288215	1090	116.356	7.7085
D3YFD7	Protease (Fragment) OS=Aspergillus clavatus PE=2 SV=1 - [D3YFD7_ASPCV]	11.63	27	2	2	4	1.04384	0.961795	1.00372	1.01878	1.10521	1.02115	1.04512	0.288359	172	17.4798	9.17334
A0A0D9N8X5	Proteasome subunit alpha type OS=Aspergillus flavus AF70 GN=P034_03006491 PE=3 SV=1 - [A0A0D9N8X5_ASPFL]	3.02	4	1	1	3	0.949935	0.96367	1.08434	1.06445	1.04171	1.05021	1.05285	0.28871	298	31.728	5.2749
W6QDR6	Eukaryotic translation initiation factor eIF-1 OS=Penicillium roqueforti FM164 GN=SUI1 PE=4 SV=1 - [W6QDR6_PENRO]	30.09	17	3	3	6	1.00051	1.06055	0.983681	0.976044	0.922458	1.01555	0.957078	0.288984	113	12.9047	8.104
Q0CYG1	GrpE protein homolog OS=Aspergillus terreus (strain NIH 2624 / FGSC A1156) GN=ATEG_01273 PE=3 SV=1 - [Q0CYG1_ASPTN]	3.64	1	1	1	1	0.95329	0.992235	1.06178	1.00277	1.05898	1.1031	1.05238	0.28916	247	28.0433	8.06006
C8VCH8	DSBA-like thioredoxin domain protein (AFU_orthologue AFUA_7G06250) OS=Emericella nidulans (strain FGSC A4 / ATCC 38163 / CBS 112.46 / NRRL 194 / M139) GN=ANIA_10938 PE=4 SV=1 - [C8VCH8_EMENI]	2.29	11	1	1	1	1.05935	0.980938	0.968843	0.952599	0.945144	0.993768	0.960912	0.289604	262	28.9378	8.29443
A0A0F7VI94	Putative Arginosuccinate synthetase-like protein OS=Penicillium brasilianum GN=PMG11_05461 PE=3 SV=1 - [A0A0F7VI94_9EURO]	8.89	17	1	4	19	1.02174	1.08439	0.901436	0.929778	0.947188	0.933299	0.934398	0.289749	416	46.2362	5.32568
A0A0D9L3B0	DNA glycosylase OS=Penicillium solitum GN=U727_00434311401 PE=4 SV=1 - [A0A0D9L3B0_9EURO]	2.38	1	1	1	1	1.04844	0.953957	1.00516	1.14383	1.01779	1.02546	1.05969	0.289825	378	41.1895	9.61279
Q0D0H1	Putative uncharacterized protein OS=Aspergillus terreus (strain NIH 2624 / FGSC A1156) GN=ATEG_00563 PE=4 SV=1 - [Q0D0H1_ASPTN]	7.75	1	1	1	7	0.91238	1.07211	1.02783	0.953537	0.926578	0.955033	0.941183	0.290268	142	15.1494	5.89697
A2R7B9	Aspergillus niger contig An16c0100, genomic contig OS=Aspergillus niger (strain CBS 513.88 / FGSC A1513) GN=An16g02990 PE=3 SV=1 - [A2R7B9_ASPNC]	5.77	6	2	3	4	0.972332	0.998955	1.03644	1.00385	1.02947	1.08556	1.03696	0.290737	520	56.9967	5.60498
Q5AZL3	Uncharacterized protein OS=Emericella nidulans (strain FGSC A4 / ATCC 38163 / CBS 112.46 / NRRL 194 / M139) GN=AN6267.2 PE=4 SV=1 - [Q5AZL3_EMENI]	3.41	1	1	1	1	0.980556	1.00366	1.02427	1.027	0.999375	1.09003	1.03587	0.291754	293	32.8785	5.19873
B6GW27	Pc06g00880 protein OS=Penicillium chrysogenum (strain ATCC 28089 / DSM 1075 / Wisconsin 54-1255) GN=Pc06g00880 PE=4 SV=1 - [B6GW27_PENCW]	0.86	1	1	1	1	0.83191	1.18975	0.99266	0.833911	0.81253	0.957279	0.863782	0.292044	1048	115.302	6.02393
A1DNE0	Serine/threonine-protein phosphatase OS=Neosartorya fischeri (strain ATCC 1020 / DSM 3700 / FGSC A1164 / NRRL 181) GN=NFIA_056600 PE=3 SV=1 - [A1DNE0_NEOFI]	4.42	14	1	1	3	1.04189	1.10481	0.868153	0.903274	0.816322	0.984768	0.897014	0.294529	294	33.4212	5.19873
A0A0F0I8Q5	ATP-NAD kinase OS=Aspergillus parasiticus SU-1 GN=P875_00138441 PE=3 SV=1 - [A0A0F0I8Q5_ASPPA]	1.68	1	1	1	1	0.857403	1.29083	0.871647	0.824781	0.79473	0.884856	0.829293	0.300448	654	70.9303	5.96045
Q4X0B7	Arginyl-tRNA synthetase OS=Neosartorya fumigata (strain ATCC MYA-4609 / Af293 / CBS 101355 / FGSC A1100) GN=AFUA_2G14030 PE=3 SV=2 - [Q4X0B7_ASPFU]	2.63	6	2	2	3	0.906334	1.16762	0.953271	0.913481	0.936235	0.888241	0.904444	0.302838	646	72.5276	6.66846
A2R180	Actin cytoskeleton-regulatory complex protein pan1 OS=Aspergillus niger (strain CBS 513.88 / FGSC A1513) GN=pan1 PE=3 SV=1 - [PAN1_ASPNC]	0.77	14	1	1	1	0.936556	1.0744	1.00003	0.906978	0.940518	0.995499	0.944208	0.303432	1434	154.757	5.68115
A1DCR1	Acetyltransferase component of pyruvate dehydrogenase complex OS=Neosartorya fischeri (strain ATCC 1020 / DSM 3700 / FGSC A1164 / NRRL 181) GN=NFIA_026950 PE=3 SV=1 - [A1DCR1_NEOFI]	8.47	23	4	4	5	0.959775	0.960738	1.0825	1.0651	1.02514	1.06385	1.05031	0.304632	484	51.7872	6.59521
G7XPF6	PSP1 domain protein OS=Aspergillus kawachii (strain NBRC 4308) GN=AKAW_06822 PE=4 SV=1 - [G7XPF6_ASPKW]	0.84	1	1	1	1	0.995485	0.9547	1.05622	0.991404	1.09301	1.07278	1.05016	0.305641	830	90.7806	7.25439
A1CDQ7	Malate dehydrogenase OS=Aspergillus clavatus (strain ATCC 1007 / CBS 513.65 / DSM 816 / NCTC 3887 / NRRL 1) GN=ACLA_007430 PE=3 SV=1 - [A1CDQ7_ASPCL]	12.39	14	1	4	79	0.973495	0.932957	1.12427	1.0498	1.14487	1.06532	1.07565	0.306369	339	35.6779	8.47021
A0A0A2ILH8	Ribosomal protein S10 OS=Penicillium expansum GN=PEX1_088590 PE=3 SV=1 - [A0A0A2ILH8_PENEN]	6.9	5	1	1	3	0.965254	1.02763	1.01644	1.03828	1.05327	1.00305	1.02834	0.306946	116	13.0832	9.87646
I8I934	Acetyl-CoA acetyltransferase OS=Aspergillus oryzae (strain 3.042) GN=Ao3042_10600 PE=3 SV=1 - [I8I934_ASPO3]	7.02	5	1	2	12	1.02103	1.02291	0.966403	1.04536	1.08682	0.993095	1.03818	0.308225	399	40.7782	6.78564
A0A0D9LU28	Zn2-C6 fungal-type DNA-binding domain OS=Penicillium solitum GN=U727_00433190101 PE=4 SV=1 - [A0A0D9LU28_9EURO]	2.82	1	1	1	1	1.03016	0.937709	1.03848	0.832997	1.07493	0.68813	0.863526	0.308625	638	70.0018	7.89893
A1CI72	Involucrin repeat protein OS=Aspergillus clavatus (strain ATCC 1007 / CBS 513.65 / DSM 816 / NCTC 3887 / NRRL 1) GN=ACLA_050490 PE=4 SV=1 - [A1CI72_ASPCL]	2.64	1	1	1	1	1.27189	1.05006	0.695367	0.78928	0.793457	0.84468	0.804495	0.308891	984	110.759	5.14795
A1DCN2	SUN domain protein (Uth1), putative OS=Neosartorya fischeri (strain ATCC 1020 / DSM 3700 / FGSC A1164 / NRRL 181) GN=NFIA_026660 PE=4 SV=1 - [A1DCN2_NEOFI]	2.66	5	1	1	1	0.967493	0.95123	1.08688	0.941444	0.966677	0.946359	0.949719	0.310863	414	43.4059	5.36377
Q5BBT7	Aspartate aminotransferase OS=Emericella nidulans (strain FGSC A4 / ATCC 38163 / CBS 112.46 / NRRL 194 / M139) GN=AN1993.2 PE=3 SV=1 - [Q5BBT7_EMENI]	16.78	1	2	7	18	1.04823	0.961563	0.987561	0.981829	0.974885	0.942745	0.967339	0.313983	429	46.934	8.88037
A0A084BVR5	NAD+ dependent glutamate dehydrogenase OS=Aspergillus fumigatus var. RP-2014 GN=BA78_6862 PE=4 SV=1 - [A0A084BVR5_ASPFM]	5.49	12	2	6	18	1.00428	1.03361	0.964315	1.04717	1.01514	1.01755	1.02587	0.315308	1093	123.284	6.55127
Q0CE05	Putative uncharacterized protein OS=Aspergillus terreus (strain NIH 2624 / FGSC A1156) GN=ATEG_08079 PE=4 SV=1 - [Q0CE05_ASPTN]	3.4	1	1	1	1	0.938767	0.975518	1.09187	1.10279	1.01483	1.06988	1.06033	0.316099	412	45.5861	5.75732
Q0CN98	Aspartyl-tRNA synthetase OS=Aspergillus terreus (strain NIH 2624 / FGSC A1156) GN=ATEG_04836 PE=3 SV=1 - [Q0CN98_ASPTN]	2.42	17	1	2	2	0.947059	0.917428	1.13899	1.06841	1.05658	1.12827	1.08316	0.317152	909	103.12	7.28369
A0A017SR53	FAD/NAD(P)-binding domain-containing protein OS=Aspergillus ruber CBS 135680 GN=EURHEDRAFT_408585 PE=4 SV=1 - [A0A017SR53_9EURO]	2.37	1	1	1	1	1.07307	0.97062	0.965241	0.95754	0.939207	0.984304	0.957499	0.318511	337	37.1462	6.7417
A1D6J1	60S ribosomal protein L22, putative OS=Neosartorya fischeri (strain ATCC 1020 / DSM 3700 / FGSC A1164 / NRRL 181) GN=NFIA_064990 PE=4 SV=1 - [A1D6J1_NEOFI]	17.74	13	3	3	13	0.976126	0.982963	1.0087	1.01039	0.99437	1.00035	1.01257	0.319992	124	14.1826	9.40771
I7ZRF2	MFS transporter, putative OS=Aspergillus oryzae (strain 3.042) GN=Ao3042_09486 PE=4 SV=1 - [I7ZRF2_ASPO3]	7.39	4	1	1	1	1.09292	0.904342	1.00884	1.16804	1.16972	0.964388	1.09848	0.321526	352	38.849	7.21045
A0A017S5D2	ATP synthase subunit alpha OS=Aspergillus ruber CBS 135680 GN=EURHEDRAFT_416120 PE=3 SV=1 - [A0A017S5D2_9EURO]	18.26	3	1	10	123	0.88892	1.05898	1.06125	1.07062	1.10033	1.03936	1.06685	0.324383	553	59.4873	9.05615
A0A017SJJ1	Uncharacterized protein (Fragment) OS=Aspergillus ruber CBS 135680 GN=EURHEDRAFT_440699 PE=4 SV=1 - [A0A017SJJ1_9EURO]	11.81	20	3	3	10	0.956584	1.00148	1.00892	0.983709	1.03479	1.02445	1.02561	0.325025	144	16.1079	11.1069
Q8NKA0	Aminoadipate reductase (Fragment) OS=Aspergillus usamii GN=lys2 PE=4 SV=1 - [Q8NKA0_9EURO]	3.5	32	1	1	2	1.12237	0.88449	0.995468	1.10122	1.10743	1.03642	1.08085	0.326191	343	38.9738	6.20166
Q0CPJ8	Putative uncharacterized protein OS=Aspergillus terreus (strain NIH 2624 / FGSC A1156) GN=ATEG_04386 PE=4 SV=1 - [Q0CPJ8_ASPTN]	1.52	6	1	2	5	1.03221	1.01368	0.932759	0.942507	0.992367	0.919049	0.958129	0.328754	1386	148.661	9.33447
B8NTG4	Aldo-keto reductase (AKR), putative OS=Aspergillus flavus (strain ATCC 200026 / FGSC A1120 / NRRL 3357 / JCM 12722 / SRRC 167) GN=AFLA_098040 PE=4 SV=1 - [B8NTG4_ASPFN]	3.06	39	1	1	1	0.944857	1.00793	1.05511	0.997006	1.04851	1.12821	1.05513	0.328946	229	26.0352	6.69775
A1D826	40S ribosomal protein S4 OS=Neosartorya fischeri (strain ATCC 1020 / DSM 3700 / FGSC A1164 / NRRL 181) GN=NFIA_070410 PE=3 SV=1 - [A1D826_NEOFI]	22.99	5	1	6	44	0.940517	1.02482	1.04329	0.913074	0.927415	1.01708	0.949793	0.329439	261	29.4287	10.0669
K9GTQ6	DNA damage response protein (Dap1), putative OS=Penicillium digitatum (strain Pd1 / CECT 20795) GN=PDIP_28920 PE=4 SV=1 - [K9GTQ6_PEND1]	5.19	7	1	1	1	1.116	0.911825	0.979176	0.962598	0.958484	0.855135	0.923253	0.331033	154	17.2539	5.33838
A0A0D9MZ34	Hsp70 protein OS=Aspergillus flavus AF70 GN=P034_00090638 PE=3 SV=1 - [A0A0D9MZ34_ASPFL]	6.31	12	1	5	29	1.10897	0.959597	0.940631	1.05908	1.09915	1.03738	1.06195	0.33106	713	79.7575	5.12256
Q2U093	Predicted protein OS=Aspergillus oryzae (strain ATCC 42149 / RIB 40) GN=AO090011000536 PE=4 SV=1 - [Q2U093_ASPOR]	10.89	9	1	1	1	1.10162	0.843261	1.05841	0.892722	0.931929	0.911393	0.911015	0.331564	101	10.9258	9.43701
A0A0A2KD47	Uricase OS=Penicillium expansum GN=PEX1_094550 PE=3 SV=1 - [A0A0A2KD47_PENEN]	4.3	12	1	1	6	1.01036	0.97929	1.01829	0.988227	0.994782	0.984365	0.986514	0.33272	302	33.5433	7.94287
I7ZRM2	Uncharacterized protein OS=Aspergillus oryzae (strain 3.042) GN=Ao3042_09689 PE=4 SV=1 - [I7ZRM2_ASPO3]	3.9	4	1	1	1	0.782271	1.41999	0.822305	0.801578	0.802748	0.738853	0.774716	0.334775	308	34.5664	9.18799
W6QC86	N-acetylglucosaminyl transferase component OS=Penicillium roqueforti FM164 GN=PROQFM164_S03g000814 PE=4 SV=1 - [W6QC86_PENRO]	2.9	1	1	1	2	1.07847	0.940937	0.982785	1.10382	1.02074	1.03545	1.05257	0.335369	828	93.7705	9.45166
A0A0D9MBN2	Ubiquitin system component Cue OS=Penicillium solitum GN=U727_00431295571 PE=4 SV=1 - [A0A0D9MBN2_9EURO]	2.32	9	1	1	1	0.994785	1.0402	0.975624	0.967913	1.1241	1.08208	1.0543	0.340739	775	80.1761	6.771
B8NBW0	60S ribosomal protein L44 OS=Aspergillus flavus (strain ATCC 200026 / FGSC A1120 / NRRL 3357 / JCM 12722 / SRRC 167) GN=AFLA_046850 PE=3 SV=1 - [B8NBW0_ASPFN]	7.55	4	1	1	8	1.04896	1.00378	0.940338	0.957177	0.985922	0.938741	0.962837	0.341321	106	12.1376	10.3452
A2QIL3	Lysine aminopeptidase apsA-Aspergillus niger OS=Aspergillus niger (strain CBS 513.88 / FGSC A1513) GN=apsA PE=4 SV=1 - [A2QIL3_ASPNC]	1.59	4	1	1	3	0.955163	1.068	0.987927	0.958495	1.00345	0.910934	0.954101	0.342911	881	97.7121	5.38916
A1C4U0	Vacuolar aspartyl aminopeptidase Lap4, putative OS=Aspergillus clavatus (strain ATCC 1007 / CBS 513.65 / DSM 816 / NCTC 3887 / NRRL 1) GN=ACLA_001190 PE=3 SV=1 - [A1C4U0_ASPCL]	4.96	18	2	2	3	0.999521	1.01198	1.08312	0.965318	1.02985	0.99635	0.96668	0.343527	504	54.8826	6.32861
B6H132	Pc12g14620 protein OS=Penicillium chrysogenum (strain ATCC 28089 / DSM 1075 / Wisconsin 54-1255) GN=Pc12g14620 PE=4 SV=1 - [B6H132_PENCW]	4.53	4	1	2	50	0.963357	1.06183	0.985805	0.968147	0.974823	0.972001	0.96811	0.344107	419	46.0094	6.48096
A0A017S0I0	Eukaryotic translation initiation factor 3 subunit L OS=Aspergillus ruber CBS 135680 GN=EURHEDRAFT_406896 PE=3 SV=1 - [A0A017S0I0_9EURO]	2.52	13	1	1	5	0.935851	1.00148	1.08677	1.02168	1.05252	1.11682	1.05519	0.344131	476	54.7341	5.18604
B8N841	ATP citrate lyase subunit (Acl), putatibe OS=Aspergillus flavus (strain ATCC 200026 / FGSC A1120 / NRRL 3357 / JCM 12722 / SRRC 167) GN=AFLA_106350 PE=4 SV=1 - [B8N841_ASPFN]	7.85	2	1	4	30	0.945383	1.02879	1.03068	0.976713	1.09618	1.08301	1.05027	0.345532	484	52.7316	6.41748
A1CJ87	Cytochrome c oxidase subunit 6A, mitochondrial OS=Aspergillus clavatus (strain ATCC 1007 / CBS 513.65 / DSM 816 / NCTC 3887 / NRRL 1) GN=ACLA_034140 PE=3 SV=1 - [A1CJ87_ASPCL]	6.67	5	1	1	11	1.01797	0.963451	1.01391	0.996829	1.05522	1.02136	1.02607	0.34571	135	16.0839	9.08545
A0A0F7TYL0	Putative Salicylate hydroxylase OS=Penicillium brasilianum GN=PMG11_10317 PE=4 SV=1 - [A0A0F7TYL0_9EURO]	2.39	1	1	1	1	1.07199	0.971204	0.965743	1.11869	1.04467	1.00111	1.05169	0.346989	461	50.9441	7.09326
Q2UEP3	Predicted transcriptional regulator OS=Aspergillus oryzae (strain ATCC 42149 / RIB 40) GN=AO090026000541 PE=4 SV=1 - [Q2UEP3_ASPOR]	6.28	16	1	1	1	0.927321	1.08956	0.994642	1.06399	0.707211	0.879258	0.880107	0.347831	191	21.8949	5.41455
G7XJF0	60S ribosomal protein L7 OS=Aspergillus kawachii (strain NBRC 4308) GN=AKAW_05289 PE=3 SV=1 - [G7XJF0_ASPKW]	4.38	3	1	1	4	0.983227	0.977086	1.04522	0.982086	0.988432	0.960872	0.975331	0.348648	251	29.0347	9.90576
A1CEX4	Nucleoporin Nsp1, putative OS=Aspergillus clavatus (strain ATCC 1007 / CBS 513.65 / DSM 816 / NCTC 3887 / NRRL 1) GN=ACLA_091210 PE=4 SV=1 - [A1CEX4_ASPCL]	2.22	6	1	1	2	1.14054	0.989805	0.848837	0.978857	0.904305	0.758687	0.886769	0.349297	675	66.7814	6.84424
Q0CHP9	NHP2/L7aE family protein YEL026W OS=Aspergillus terreus (strain NIH 2624 / FGSC A1156) GN=ATEG_06785 PE=4 SV=1 - [Q0CHP9_ASPTN]	10.53	6	1	1	1	0.918522	0.979496	1.10788	1.04973	1.07455	1.06015	1.05939	0.349862	95	10.0625	7.25439
A2QZF6	Aspergillus niger contig An12c0130, genomic contig OS=Aspergillus niger (strain CBS 513.88 / FGSC A1513) GN=An12g04750 PE=4 SV=1 - [A2QZF6_ASPNC]	11.44	20	4	4	7	1.00221	1.00531	0.995284	0.98683	0.946778	1.00993	0.980267	0.350093	306	33.6989	9.92041
Q0CFV9	Putative uncharacterized protein OS=Aspergillus terreus (strain NIH 2624 / FGSC A1156) GN=ATEG_07425 PE=4 SV=1 - [Q0CFV9_ASPTN]	3.59	5	1	1	2	0.688172	0.714776	1.39418	0.713808	0.686432	0.663655	0.737862	0.35059	362	39.852	6.84424
Q0CHB9	Coatomer subunit gamma OS=Aspergillus terreus (strain NIH 2624 / FGSC A1156) GN=ATEG_06923 PE=3 SV=1 - [Q0CHB9_ASPTN]	2.23	25	2	2	5	0.980214	0.999044	1.03831	1.02729	0.945182	0.941026	0.96551	0.351015	898	98.6976	5.49072
A0A0F8XRE9	Putative 26S proteasome regulatory subunit Rpn2 (Fragment) OS=Aspergillus ochraceoroseus GN=AOCH_007516 PE=4 SV=1 - [A0A0F8XRE9_9EURO]	1.05	22	1	1	3	0.98213	1.00627	1.02471	0.994894	1.07261	1.02654	1.02686	0.353275	1044	114.522	5.2876
Q5B8I3	Uncharacterized protein OS=Emericella nidulans (strain FGSC A4 / ATCC 38163 / CBS 112.46 / NRRL 194 / M139) GN=AN3147.2 PE=4 SV=1 - [Q5B8I3_EMENI]	3.65	9	1	1	2	0.950539	1.03023	1.02516	0.996786	0.945045	0.970393	0.968826	0.353393	192	21.1069	8.30908
R9UQA3	Salicylate hydroxylase OS=Monascus pilosus GN=2381F PE=4 SV=1 - [R9UQA3_9EURO]	13.07	3	5	5	30	0.987312	1.01486	0.978225	1.00709	1.01353	0.997403	1.01263	0.353762	436	48.3325	6.22705
G3XYJ1	Uncharacterized protein (Fragment) OS=Aspergillus niger (strain ATCC 1015 / CBS 113.46 / FGSC A1144 / LSHB Ac4 / NCTC 3858a / NRRL 328 / USDA 3528.7) GN=ASPNIDRAFT_210285 PE=3 SV=1 - [G3XYJ1_ASPNA]	3.24	19	1	5	6	1.02278	1.00539	0.98135	0.981723	1.00124	0.984207	0.985929	0.354317	1449	162.783	5.8208
W6QM17	Prefoldin OS=Penicillium roqueforti FM164 GN=PROQFM164_S07g000221 PE=4 SV=1 - [W6QM17_PENRO]	1.59	9	1	2	2	0.878755	1.1722	0.963551	1.02666	0.86357	0.76055	0.879341	0.357272	2007	223.484	5.45264
Q0CB67	Phospho-2-dehydro-3-deoxyheptonate aldolase OS=Aspergillus terreus (strain NIH 2624 / FGSC A1156) GN=ATEG_09067 PE=3 SV=1 - [Q0CB67_ASPTN]	4.22	1	1	1	2	1.05638	0.952054	0.997287	1.10889	0.980817	1.06534	1.04968	0.360362	379	41.5705	6.7417
A0A0A2IF42	PNP/MTAP phosphorylase OS=Penicillium expansum GN=PEX1_074090 PE=3 SV=1 - [A0A0A2IF42_PENEN]	8.06	24	2	2	3	0.94571	1.05333	1.00599	0.983364	0.961562	0.96105	0.967037	0.360435	310	33.9732	6.46826
Q0CFY2	Predicted protein OS=Aspergillus terreus (strain NIH 2624 / FGSC A1156) GN=ATEG_07402 PE=4 SV=1 - [Q0CFY2_ASPTN]	1.6	1	1	1	1	0.997487	0.897522	1.10862	0.862082	0.828532	1.03777	0.908364	0.361009	375	41.4804	5.16064
Q0C7Y1	Adenylate kinase OS=Aspergillus terreus (strain NIH 2624 / FGSC A1156) GN=adk1 PE=3 SV=1 - [KAD2_ASPTN]	14.01	18	1	3	18	1.04913	0.997862	0.956157	0.978423	0.967027	0.974026	0.972139	0.361402	257	28.4608	8.36768
Q0CTB9	Phenylalanyl-tRNA synthetase beta chain OS=Aspergillus terreus (strain NIH 2624 / FGSC A1156) GN=ATEG_03065 PE=4 SV=1 - [Q0CTB9_ASPTN]	5.67	20	2	3	7	0.985432	1.02763	0.996716	1.03641	1.0009	1.02279	1.01672	0.361837	600	67.6706	5.5415
B8MWM5	Uncharacterized protein OS=Aspergillus flavus (strain ATCC 200026 / FGSC A1120 / NRRL 3357 / JCM 12722 / SRRC 167) GN=AFLA_074830 PE=4 SV=1 - [B8MWM5_ASPFN]	7.38	3	1	1	1	0.991903	0.994843	1.02156	1.04152	1.26622	0.974328	1.091	0.361998	244	27.8609	4.42432
R9UMJ8	Uncharacterized protein OS=Monascus pilosus GN=2380 PE=4 SV=1 - [R9UMJ8_9EURO]	7.71	1	3	3	15	0.974183	1.03624	1.01381	0.997192	0.978429	0.990526	0.980795	0.364797	454	50.9881	7.82568
A0A0A2IIA3	Heat shock protein 70 family OS=Penicillium expansum GN=PEX1_015330 PE=3 SV=1 - [A0A0A2IIA3_PENEN]	3.53	20	2	2	15	1.06841	0.979931	0.977958	0.980643	0.958705	0.991687	0.968523	0.368566	566	61.1612	5.09717
Q5AX75	Eukaryotic translation initiation factor 3 subunit C OS=Emericella nidulans (strain FGSC A4 / ATCC 38163 / CBS 112.46 / NRRL 194 / M139) GN=nip1 PE=3 SV=1 - [EIF3C_EMENI]	3.49	21	2	3	5	1.02959	0.972126	1.00802	0.909495	0.995336	1.00143	0.965619	0.368825	860	97.1172	5.21143
A1C653	Heat shock protein 70 (Hsp70) OS=Aspergillus clavatus (strain ATCC 1007 / CBS 513.65 / DSM 816 / NCTC 3887 / NRRL 1) GN=ACLA_069020 PE=3 SV=1 - [A1C653_ASPCL]	20	8	1	12	122	0.998433	1.0588	0.94355	0.97285	0.96902	0.957105	0.966074	0.369864	665	72.5208	6.07471
A0A0F7TPP3	Putative Function: CUL-4A of H. sapiens is a member of the cullin/Cdc53 family of proteins OS=Penicillium brasilianum GN=PMG11_07333 PE=3 SV=1 - [A0A0F7TPP3_9EURO]	0.91	1	1	1	1	0.853799	1.10301	1.05372	0.971285	1.20822	1.14583	1.10456	0.370422	882	99.4409	8.77783
A0A0F8WVG3	Putative mitochondrial inner membrane AAA protease Yta12 OS=Aspergillus rambellii GN=ARAM_007025 PE=3 SV=1 - [A0A0F8WVG3_9EURO]	1.92	25	1	1	2	1.00662	1.05317	0.946935	1.0123	0.944154	0.932165	0.960717	0.376381	626	69.2342	8.79248
A0A017S8Z1	60S ribosomal protein L2 OS=Aspergillus ruber CBS 135680 GN=EURHEDRAFT_460242 PE=4 SV=1 - [A0A017S8Z1_9EURO]	24.8	23	6	6	49	1.03712	0.993682	0.987757	1.01388	1.01897	1.03608	1.01669	0.377826	254	27.4987	11.1509
A1CPB0	Ubiquinol-cytochrome C reductase complex subunit UcrQ, putative OS=Aspergillus clavatus (strain ATCC 1007 / CBS 513.65 / DSM 816 / NCTC 3887 / NRRL 1) GN=ACLA_021950 PE=4 SV=1 - [A1CPB0_ASPCL]	10.31	1	1	1	2	0.961155	1.02112	1.02323	1.04047	1.00484	1.0279	1.02253	0.379509	97	10.7524	9.30518
Q0C9R7	RNA-binding protein 8A OS=Aspergillus terreus (strain NIH 2624 / FGSC A1156) GN=ATEG_09567 PE=4 SV=1 - [Q0C9R7_ASPTN]	11.69	6	1	1	1	0.970582	1.01858	1.01984	0.96745	1.05718	1.1372	1.05079	0.379724	154	16.6413	5.04639
A0A0A2KVL4	Short-chain dehydrogenase/reductase SDR OS=Penicillium italicum GN=PITC_066120 PE=3 SV=1 - [A0A0A2KVL4_PENIT]	2.01	25	1	2	3	0.950163	1.01408	1.04407	1.11286	1.04466	0.986076	1.04497	0.381716	895	96.2344	8.1333
A1C484	Mitochondrial ATPase subunit ATP4, putative OS=Aspergillus clavatus (strain ATCC 1007 / CBS 513.65 / DSM 816 / NCTC 3887 / NRRL 1) GN=ACLA_058860 PE=4 SV=1 - [A1C484_ASPCL]	6.56	9	1	2	5	1.01229	1.05256	1.00867	1.06015	0.950561	0.945858	0.961946	0.383824	244	26.385	9.34912
Q5B194	Tropomyosin TpmA (Eurofung) OS=Emericella nidulans (strain FGSC A4 / ATCC 38163 / CBS 112.46 / NRRL 194 / M139) GN=AN5686.2 PE=4 SV=1 - [Q5B194_EMENI]	20.5	1	2	4	16	0.956411	1.0834	0.970121	1.00001	1.07826	1.07029	1.04605	0.383961	161	18.7815	5.05908
A0A0F0IEG8	PqqL OS=Aspergillus parasiticus SU-1 GN=P875_00021807 PE=3 SV=1 - [A0A0F0IEG8_ASPPA]	8.77	14	2	5	37	1.02665	0.975911	1.00489	0.980381	0.997113	0.984446	0.984867	0.384127	479	53.166	5.73193
B8NI51	Nonribosomal peptide synthase GliP-like, putative OS=Aspergillus flavus (strain ATCC 200026 / FGSC A1120 / NRRL 3357 / JCM 12722 / SRRC 167) GN=AFLA_064560 PE=4 SV=1 - [B8NI51_ASPFN]	0.93	2	1	1	1	0.954707	1.00285	1.0503	1.0024	1.03221	1.07448	1.03366	0.384938	1621	179.119	6.354
A0A084BQP3	Heat shock protein Hsp98/Hsp104/ClpA OS=Aspergillus fumigatus var. RP-2014 GN=BA78_2968 PE=3 SV=1 - [A0A084BQP3_ASPFM]	5.18	23	4	4	10	1.01799	1.03554	0.985239	0.947439	1.01415	1.00319	0.975649	0.386068	927	103.224	5.74463
A0A0F0IKG0	Catalase OS=Aspergillus parasiticus SU-1 GN=P875_00076185 PE=4 SV=1 - [A0A0F0IKG0_ASPPA]	1.52	7	1	1	1	0.919303	1.02446	1.06437	1.00148	1.07068	1.08167	1.04843	0.386576	725	79.7041	5.64307
A2QVI2	Aspergillus niger contig An11c0050, genomic contig OS=Aspergillus niger (strain CBS 513.88 / FGSC A1513) GN=An11g01520 PE=4 SV=1 - [A2QVI2_ASPNC]	0.59	7	1	1	1	1.01197	0.967959	1.0275	0.992882	1.10089	1.02066	1.03558	0.389239	2047	227.373	6.99072
Q0CHH3	Cystathionine beta-synthase OS=Aspergillus terreus (strain NIH 2624 / FGSC A1156) GN=ATEG_06869 PE=3 SV=1 - [Q0CHH3_ASPTN]	4.92	18	2	2	27	0.911415	1.07682	1.0223	1.02484	1.1018	1.03989	1.05182	0.390617	528	56.9128	6.58057
Q0CHS9	Asparaginyl-tRNA synthetase OS=Aspergillus terreus (strain NIH 2624 / FGSC A1156) GN=ATEG_06755 PE=3 SV=1 - [Q0CHS9_ASPTN]	3.14	1	1	2	3	0.942952	1.02972	1.03216	0.988297	1.04107	1.10286	1.0424	0.39143	574	64.9236	6.46826
B8NVS4	Uncharacterized protein OS=Aspergillus flavus (strain ATCC 200026 / FGSC A1120 / NRRL 3357 / JCM 12722 / SRRC 167) GN=AFLA_117610 PE=4 SV=1 - [B8NVS4_ASPFN]	5.04	4	1	1	1	0.835804	0.965081	1.20244	1.0751	1.11087	1.12999	1.1041	0.391445	139	15.1984	4.98291
B6HNT9	Pc21g18110 protein OS=Penicillium chrysogenum (strain ATCC 28089 / DSM 1075 / Wisconsin 54-1255) GN=Pc21g18110 PE=4 SV=1 - [B6HNT9_PENCW]	2.69	2	1	1	1	0.715652	1.70765	0.613957	0.685741	0.67845	0.671726	0.670315	0.392881	260	28.0052	8.96826
A1DPD3	Kinesin-like protein OS=Neosartorya fischeri (strain ATCC 1020 / DSM 3700 / FGSC A1164 / NRRL 181) GN=NFIA_060100 PE=3 SV=1 - [A1DPD3_NEOFI]	1.49	24	1	1	2	0.939528	0.961802	1.08107	0.955207	0.977493	0.912659	0.954052	0.394085	872	97.2577	5.74463
K9GEZ1	Ras small monomeric GTPase RasB OS=Penicillium digitatum (strain Pd1 / CECT 20795) GN=PDIP_14290 PE=4 SV=1 - [K9GEZ1_PEND1]	10.22	20	2	2	2	1.01486	0.945175	1.03339	1.1063	0.965716	1.06229	1.04706	0.396053	186	20.5833	9.26123
A0A0F8UC00	Uncharacterized protein OS=Aspergillus rambellii GN=ARAM_006193 PE=4 SV=1 - [A0A0F8UC00_9EURO]	2.54	17	2	2	2	1.06205	1.01686	0.921148	0.949089	0.986442	0.939345	0.958272	0.396135	629	70.1313	5.22412
A0A0F7TBB3	Putative NAD-binding Rossmann fold oxidoreductase family protein OS=Penicillium brasilianum GN=PMG11_00053 PE=4 SV=1 - [A0A0F7TBB3_9EURO]	3.66	1	1	1	1	1.01006	0.999364	0.999509	1.07412	1.05105	0.971961	1.02931	0.398531	355	39.308	6.65381
B8NJP5	Coatomer subunit beta, putative OS=Aspergillus flavus (strain ATCC 200026 / FGSC A1120 / NRRL 3357 / JCM 12722 / SRRC 167) GN=AFLA_068550 PE=4 SV=1 - [B8NJP5_ASPFN]	1.08	16	1	1	2	1.00706	0.917527	1.06436	0.970189	1.00504	0.787847	0.924431	0.398611	928	103.175	5.64307
A0A0A2L5G8	Winged helix-turn-helix transcription repressor DNA-binding OS=Penicillium italicum GN=PITC_001520 PE=4 SV=1 - [A0A0A2L5G8_PENIT]	1.64	4	1	1	2	0.968437	1.10541	0.939347	0.984289	0.934951	0.942788	0.949833	0.399114	489	56.4464	6.65381
G7XPM0	Fructose-bisphosphate aldolase, class II OS=Aspergillus kawachii (strain NBRC 4308) GN=AKAW_07001 PE=4 SV=1 - [G7XPM0_ASPKW]	15	8	1	6	79	1.00169	0.908618	1.0819	1.00584	0.924718	0.890574	0.942826	0.400134	360	39.4198	5.80811
A0A0F8XU69	Glucose-6-phosphate isomerase OS=Aspergillus rambellii GN=ARAM_000049 PE=3 SV=1 - [A0A0F8XU69_9EURO]	8.86	11	1	4	10	0.988557	0.955053	1.06266	1.1134	1.02188	1.00262	1.04379	0.400365	553	61.1199	6.30322
S7Z5T3	Uncharacterized protein OS=Penicillium oxalicum (strain 114-2 / CGMCC 5302) GN=PDE_00786 PE=4 SV=1 - [S7Z5T3_PENO1]	5.42	1	1	1	1	0.909646	1.01088	1.08672	3.17887	0.643892	1.3246	1.71165	0.400608	443	49.6745	7.09326
Q0CW79	Ran-specific GTPase-activating protein 1 OS=Aspergillus terreus (strain NIH 2624 / FGSC A1156) GN=ATEG_02055 PE=4 SV=1 - [Q0CW79_ASPTN]	10.59	15	2	2	3	0.93377	1.0331	1.02675	0.988785	0.979377	0.913309	0.962536	0.402178	236	26.62	4.91943
A3RI52	Translation elongation factor-1 alpha (Fragment) OS=Penicillium limosum GN=EF1a PE=4 SV=1 - [A3RI52_9EURO]	30.19	71	1	9	284	1.05954	0.982219	0.960254	1.00759	0.907667	0.969645	0.960988	0.404132	318	34.3502	8.6167
A0A017S8V8	Uncharacterized protein OS=Aspergillus ruber CBS 135680 GN=EURHEDRAFT_414453 PE=4 SV=1 - [A0A017S8V8_9EURO]	26.09	9	2	4	17	1.01868	1.04214	0.970937	0.987461	0.967414	1.00951	0.977779	0.406325	161	18.8845	5.04639
A0A017RZS1	Uncharacterized protein OS=Aspergillus ruber CBS 135680 GN=EURHEDRAFT_417695 PE=4 SV=1 - [A0A017RZS1_9EURO]	1.29	1	1	1	1	0.886554	0.997436	1.12207	0.918677	0.965165	0.929174	0.93578	0.406713	699	78.9427	7.02002
G7X6E4	Ubiquitin carboxyl-terminal hydrolase OS=Aspergillus kawachii (strain NBRC 4308) GN=AKAW_00607 PE=3 SV=1 - [G7X6E4_ASPKW]	0.84	1	1	1	1	0.977403	0.947589	1.08066	1.01001	0.95076	0.905261	0.953548	0.408456	1663	181.671	5.36377
A1D6N8	EB1 protein OS=Neosartorya fischeri (strain ATCC 1020 / DSM 3700 / FGSC A1164 / NRRL 181) GN=NFIA_065460 PE=4 SV=1 - [A1D6N8_NEOFI]	3.94	17	1	1	1	0.988219	0.978032	1.04114	1.02111	0.958511	0.943456	0.971963	0.412951	203	22.4713	5.47803
A2QGT0	Autophagy-related protein 3 OS=Aspergillus niger (strain CBS 513.88 / FGSC A1513) GN=An03g04380 PE=3 SV=1 - [A2QGT0_ASPNC]	2.44	16	1	1	1	0.913325	1.18767	0.915056	0.905132	0.951045	0.907181	0.916218	0.413475	328	36.1028	4.81787
A1CZI3	Putative uncharacterized protein OS=Neosartorya fischeri (strain ATCC 1020 / DSM 3700 / FGSC A1164 / NRRL 181) GN=NFIA_037270 PE=4 SV=1 - [A1CZI3_NEOFI]	1.34	1	1	1	1	1.13547	0.996001	0.880114	0.961481	0.982121	0.827567	0.920169	0.415422	819	89.72	6.53662
A0A0F0I215	Electron transfer flavoprotein FAD-binding domain protein OS=Aspergillus parasiticus SU-1 GN=P875_00086662 PE=4 SV=1 - [A0A0F0I215_ASPPA]	9.8	23	2	2	2	0.950892	1.07146	0.985817	0.990793	0.961653	0.953835	0.96613	0.416792	347	36.0771	5.99854
Q5AZF1	Fermentation associated protein (Csf1), putative (AFU_orthologue AFUA_2G13520) OS=Emericella nidulans (strain FGSC A4 / ATCC 38163 / CBS 112.46 / NRRL 194 / M139) GN=AN6329.2 PE=4 SV=1 - [Q5AZF1_EMENI]	0.25	1	1	1	1	0.93053	1.11274	0.969471	0.936463	1.01492	0.875237	0.938221	0.416805	3223	360.142	7.12256
A0A017S510	Importin beta-4 subunit OS=Aspergillus ruber CBS 135680 GN=EURHEDRAFT_415789 PE=4 SV=1 - [A0A017S510_9EURO]	0.92	1	1	1	2	1.00082	0.952574	1.05274	0.952304	0.959666	1.00446	0.970162	0.418696	1092	121.285	4.64014
Q5BD46	ATP synthase subunit 4, mitochondrial (Broad) OS=Emericella nidulans (strain FGSC A4 / ATCC 38163 / CBS 112.46 / NRRL 194 / M139) GN=AN1534.2 PE=4 SV=1 - [Q5BD46_EMENI]	9.5	19	2	3	4	1.07815	0.958775	0.970989	0.883771	1.01114	0.969103	0.952157	0.419094	242	26.376	9.18799
A0A017S2F0	Ribosomal protein L26 OS=Aspergillus ruber CBS 135680 GN=EURHEDRAFT_518760 PE=4 SV=1 - [A0A017S2F0_9EURO]	21.97	11	4	4	24	0.971215	0.986185	1.04046	1.02517	1.02684	1.00516	1.01979	0.422666	132	14.8692	10.9897
B8PXL7	CtnD OS=Monascus aurantiacus GN=ctnD PE=3 SV=1 - [B8PXL7_9EURO]	2.89	1	1	1	1	1.0391	1.15643	0.8218	1.18261	1.09417	1.02842	1.0954	0.423402	622	66.7687	6.91748
G3YF78	Delta-aminolevulinic acid dehydratase (Fragment) OS=Aspergillus niger (strain ATCC 1015 / CBS 113.46 / FGSC A1144 / LSHB Ac4 / NCTC 3858a / NRRL 328 / USDA 3528.7) GN=ASPNIDRAFT_175821 PE=3 SV=1 - [G3YF78_ASPNA]	5.2	10	1	1	1	0.819346	1.48153	0.727552	0.807948	0.823197	0.760935	0.789874	0.423606	250	26.6905	6.771
A0A0G4P797	Cytochrome P450 OS=Penicillium camembertii GN=PCAMFM013_S007g000172 PE=4 SV=1 - [A0A0G4P797_PENCA]	3.19	1	1	1	1	1.14191	0.956534	0.911344	1.07232	1.03819	1.09182	1.06397	0.424615	533	61.2825	9.02686
A1CVY2	Threonyl-tRNA synthetase, putative OS=Neosartorya fischeri (strain ATCC 1020 / DSM 3700 / FGSC A1164 / NRRL 181) GN=NFIA_102690 PE=3 SV=1 - [A1CVY2_NEOFI]	2.99	21	2	2	5	0.982296	0.9629	1.00826	0.99846	0.895968	0.970397	0.969992	0.424892	737	84.4309	7.07861
A0A017SLX5	Uncharacterized protein OS=Aspergillus ruber CBS 135680 GN=EURHEDRAFT_409845 PE=4 SV=1 - [A0A017SLX5_9EURO]	7.47	24	2	2	9	0.911263	1.06443	1.02541	0.985493	0.951205	0.936288	0.95731	0.425729	281	30.9478	5.03369
K9H0I5	COPII vesicle coat protein Sec16, putative OS=Penicillium digitatum (strain Pd1 / CECT 20795) GN=PDIP_17220 PE=4 SV=1 - [K9H0I5_PEND1]	0.74	1	1	1	1	0.956035	1.02955	1.02363	1.10001	0.965981	1.06721	1.0412	0.426354	2019	215.893	4.88135
A0A084BJ63	Filament forming protein Tpr/p270 OS=Aspergillus fumigatus var. RP-2014 GN=BA78_4795 PE=4 SV=1 - [A0A084BJ63_ASPFM]	0.75	5	1	1	1	0.951739	1.053	1.00553	1.02592	1.03011	1.03199	1.02583	0.42649	2009	224.22	5.42725
Q0CQI7	Putative uncharacterized protein OS=Aspergillus terreus (strain NIH 2624 / FGSC A1156) GN=ATEG_04047 PE=4 SV=1 - [Q0CQI7_ASPTN]	4.88	1	1	1	1	1.00697	1.0391	0.964752	1.05393	0.985967	1.05365	1.02747	0.427001	205	22.3866	6.96143
Q5B6Y5	Uncharacterized protein OS=Emericella nidulans (strain FGSC A4 / ATCC 38163 / CBS 112.46 / NRRL 194 / M139) GN=AN3695.2 PE=4 SV=1 - [Q5B6Y5_EMENI]	2.66	25	1	1	1	1.02181	0.94209	1.04248	0.98531	1.03393	1.1179	1.04349	0.427084	489	53.5827	6.26514
G3XNX4	Uncharacterized protein OS=Aspergillus niger (strain ATCC 1015 / CBS 113.46 / FGSC A1144 / LSHB Ac4 / NCTC 3858a / NRRL 328 / USDA 3528.7) GN=ASPNIDRAFT_41618 PE=4 SV=1 - [G3XNX4_ASPNA]	0.51	2	1	1	2	1.16719	0.890585	0.915472	1.06045	0.878778	0.629706	0.864015	0.427991	3537	389.642	5.98584
A1CJF3	40S ribosomal protein S4 OS=Aspergillus clavatus (strain ATCC 1007 / CBS 513.65 / DSM 816 / NCTC 3887 / NRRL 1) GN=ACLA_034800 PE=3 SV=1 - [A1CJF3_ASPCL]	27.59	10	2	7	46	0.979314	1.03147	0.981527	0.998252	0.995894	1.09716	1.03308	0.428148	261	29.4097	10.0962
A0A0F8UVX5	Sorting nexin-4 OS=Aspergillus rambellii GN=ARAM_005626 PE=4 SV=1 - [A0A0F8UVX5_9EURO]	1.86	10	1	1	1	0.921791	1.00734	1.07822	0.881406	0.978054	0.996357	0.949614	0.429982	484	55.6518	5.57959
A0A017S882	Hexokinase OS=Aspergillus ruber CBS 135680 GN=EURHEDRAFT_460927 PE=3 SV=1 - [A0A017S882_9EURO]	2.24	1	1	1	2	0.973312	1.04301	0.98912	0.96895	0.993823	0.983994	0.980476	0.430029	492	54.1887	5.80811
A2QGS5	Arginine biosynthesis bifunctional protein ArgJ, mitochondrial OS=Aspergillus niger (strain CBS 513.88 / FGSC A1513) GN=An03g04330 PE=3 SV=1 - [ARGJ_ASPNC]	3.07	2	1	1	1	0.977654	1.12039	0.916137	1.00234	0.912174	0.924284	0.941815	0.43069	456	47.9183	6.55127
A0A017S7M6	V-type ATPase OS=Aspergillus ruber CBS 135680 GN=EURHEDRAFT_404676 PE=3 SV=1 - [A0A017S7M6_9EURO]	4.62	54	1	6	12	0.854287	1.30118	0.857247	0.831787	0.888786	0.898944	0.869488	0.431388	1384	152.897	6.21436
A1D915	Thiosulfate sulfurtransferase, putative OS=Neosartorya fischeri (strain ATCC 1020 / DSM 3700 / FGSC A1164 / NRRL 181) GN=NFIA_114070 PE=4 SV=1 - [A1D915_NEOFI]	4.44	1	1	1	7	0.981583	0.938122	1.01317	1.07242	1.05646	0.932725	1.04389	0.43249	338	38.2376	7.28369
A0A0F8UJL6	5-aminolevulinate synthase OS=Aspergillus ochraceoroseus GN=AOCH_002189 PE=3 SV=1 - [A0A0F8UJL6_9EURO]	1.72	16	1	1	1	1.00068	0.895594	1.10733	1.05226	1.03285	1.08274	1.05468	0.43272	583	62.7397	8.07471
Q5B8J8	Uncharacterized protein OS=Emericella nidulans (strain FGSC A4 / ATCC 38163 / CBS 112.46 / NRRL 194 / M139) GN=AN3132.2 PE=4 SV=1 - [Q5B8J8_EMENI]	2.6	16	1	1	6	0.990204	1.0018	1.00506	1.04255	1.01712	0.983455	1.01537	0.434621	384	43.3102	6.354
A1CYQ9	Dihydrolipoyl dehydrogenase OS=Neosartorya fischeri (strain ATCC 1020 / DSM 3700 / FGSC A1164 / NRRL 181) GN=NFIA_034470 PE=4 SV=1 - [A1CYQ9_NEOFI]	8.19	16	3	5	8	1.0311	0.972763	0.984182	1.03384	0.930763	0.916806	0.964313	0.43485	513	54.8376	8.32373
A0A0F0IL52	Serine carboxypeptidase OS=Aspergillus parasiticus SU-1 GN=P875_00076078 PE=4 SV=1 - [A0A0F0IL52_ASPPA]	2.07	5	1	1	4	0.970096	1.00199	1.04996	0.988354	1.01417	0.932694	0.971268	0.435252	532	59.5302	4.93213
A1CEC4	p60 domain protein OS=Aspergillus clavatus (strain ATCC 1007 / CBS 513.65 / DSM 816 / NCTC 3887 / NRRL 1) GN=ACLA_089150 PE=4 SV=1 - [A1CEC4_ASPCL]	1.63	1	1	1	1	1.08639	1.08851	0.840141	0.936641	0.940355	0.923886	0.928968	0.43614	429	49.3382	9.21729
S8AN96	Uncharacterized protein OS=Penicillium oxalicum (strain 114-2 / CGMCC 5302) GN=PDE_02301 PE=4 SV=1 - [S8AN96_PENO1]	2.22	1	1	1	1	1.04194	0.902588	1.06035	1.0361	1.13126	1.00109	1.05444	0.436856	315	34.6715	6.84424
A1DEZ4	Polyubiquitin binding protein (Doa1/Ufd3), putative OS=Neosartorya fischeri (strain ATCC 1020 / DSM 3700 / FGSC A1164 / NRRL 181) GN=NFIA_078910 PE=4 SV=1 - [A1DEZ4_NEOFI]	1.6	14	1	1	1	0.949641	0.984641	1.07257	1.05824	1.01819	1.02957	1.03297	0.43858	687	73.765	5.51611
A2Q8Q2	Aspergillus niger contig An01c0180, genomic contig OS=Aspergillus niger (strain CBS 513.88 / FGSC A1513) GN=An01g05150 PE=4 SV=1 - [A2Q8Q2_ASPNC]	3.76	2	1	1	1	1.02398	1.06382	0.924619	0.969556	0.97031	0.966	0.964626	0.439405	266	28.8697	5.26221
A0A0F7V9B4	Putative Malate dehydrogenase OS=Penicillium brasilianum GN=PMG11_03222 PE=3 SV=1 - [A0A0F7V9B4_9EURO]	4.66	6	1	2	17	1.04653	0.996319	0.974984	1.02548	1.0049	1.05244	1.02154	0.439805	386	40.4969	6.58057
O42808	Heat shock protein 70 OS=Emericella nidulans GN=hscA PE=3 SV=1 - [O42808_EMEND]	21.99	10	1	10	125	1.01694	0.963292	1.01694	0.995759	0.977748	0.974912	0.983732	0.44137	614	66.9915	5.32568
A1CTQ2	DNA damage repair protein Mus42, putative OS=Aspergillus clavatus (strain ATCC 1007 / CBS 513.65 / DSM 816 / NCTC 3887 / NRRL 1) GN=ACLA_083840 PE=4 SV=1 - [A1CTQ2_ASPCL]	1.39	1	1	1	5	0.907975	1.05399	0.935547	0.901839	0.901593	0.967154	0.956196	0.443581	1153	126.284	8.49951
A0A0A2IL59	FMN-binding split barrel-like protein OS=Penicillium expansum GN=PEX1_027910 PE=4 SV=1 - [A0A0A2IL59_PENEN]	3	3	1	1	1	1.11584	0.997683	0.897701	1.02261	0.924652	0.866354	0.934373	0.444857	267	29.2417	5.97314
A0A084BJA3	Telomere and ribosome associated protein Stm1 (Fragment) OS=Aspergillus fumigatus var. RP-2014 GN=BA78_8579 PE=4 SV=1 - [A0A084BJA3_ASPFM]	6.72	6	1	1	2	0.979124	0.938785	1.08375	1.18688	1.03646	0.973076	1.06488	0.445122	119	13.6689	10.3599
Q0CXS8	Putative uncharacterized protein OS=Aspergillus terreus (strain NIH 2624 / FGSC A1156) GN=ATEG_01506 PE=4 SV=1 - [Q0CXS8_ASPTN]	1.7	3	1	1	3	0.987456	1.01592	1.00587	1.01101	0.988032	0.977519	0.98914	0.447058	528	60.1338	5.80811
A0A0F7TVK7	Putative Phosphomethylpyrimidine kinase OS=Penicillium brasilianum GN=PMG11_09262 PE=3 SV=1 - [A0A0F7TVK7_9EURO]	5.22	29	2	2	5	0.971996	1.0283	1.00821	1.02419	0.956736	0.957421	0.97668	0.447319	460	49.6651	8.83643
Q0CTB8	Protein phosphatase PP2A regulatory subunit A OS=Aspergillus terreus (strain NIH 2624 / FGSC A1156) GN=ATEG_03066 PE=4 SV=1 - [Q0CTB8_ASPTN]	4.55	12	2	3	7	1.03695	1.01864	0.971956	1.08506	1.00738	1.01441	1.02619	0.448069	616	69.0971	4.84326
B0XRF8	Putative uncharacterized protein OS=Neosartorya fumigata (strain CEA10 / CBS 144.89 / FGSC A1163) GN=AFUB_002320 PE=4 SV=1 - [B0XRF8_ASPFC]	2.08	2	1	1	1	1.10283	0.942732	0.962666	1.05411	1.06591	1.01957	1.04367	0.449199	433	48.8591	8.38232
W6QZI9	Lipase, class 3 OS=Penicillium roqueforti FM164 GN=PROQFM164_S03g001704 PE=4 SV=1 - [W6QZI9_PENRO]	2.26	8	1	1	2	0.916869	1.00482	1.08493	1.05165	1.03309	1.04444	1.04076	0.449871	399	44.015	5.18604
A0A017S4W7	Eukaryotic translation initiation factor 3 subunit H OS=Aspergillus ruber CBS 135680 GN=EURHEDRAFT_416668 PE=3 SV=1 - [A0A017S4W7_9EURO]	2.2	1	1	1	1	0.969465	1.02433	1.01546	1.00654	1.00315	0.911441	0.970715	0.454337	364	40.8636	6.55127
Q2UHE1	Multifunctional pyrimidine synthesis protein CAD OS=Aspergillus oryzae (strain ATCC 42149 / RIB 40) GN=AO090023000483 PE=3 SV=1 - [Q2UHE1_ASPOR]	0.96	23	2	2	3	1.02792	0.955197	1.02377	0.998332	1.00266	0.913361	0.969228	0.456266	1866	206.41	6.3667
Q4X1P0	Antigenic mitochondrial protein HSP60, putative OS=Neosartorya fumigata (strain ATCC MYA-4609 / Af293 / CBS 101355 / FGSC A1100) GN=AFUA_2G09290 PE=3 SV=1 - [Q4X1P0_ASPFU]	25.55	13	2	15	121	1.06915	0.946684	1.0154	0.955506	0.981765	1.0006	0.9692	0.456338	587	61.9117	5.64307
Q0CC82	Putative uncharacterized protein OS=Aspergillus terreus (strain NIH 2624 / FGSC A1156) GN=ATEG_08702 PE=4 SV=1 - [Q0CC82_ASPTN]	1.75	1	1	1	1	1.0127	0.993107	1.00287	0.772343	1.00065	1.03273	0.932544	0.456585	627	68.9393	6.30322
A0A0F0I4M8	WD domain G-beta repeat OS=Aspergillus parasiticus SU-1 GN=P875_00086347 PE=4 SV=1 - [A0A0F0I4M8_ASPPA]	1.52	1	1	1	1	1.11158	1.04376	0.858068	1.0206	1.41678	0.970575	1.13093	0.457762	1117	124.059	5.52881
K9F6J7	Uncharacterized protein OS=Penicillium digitatum (strain PHI26 / CECT 20796) GN=PDIG_86140 PE=4 SV=1 - [K9F6J7_PEND2]	2.24	2	1	1	1	1.04781	0.983335	0.977851	1.01641	1.02095	1.02733	1.01851	0.458978	446	50.0591	6.84424
A0A0A2JJU1	K Homology domain, type 1 OS=Penicillium expansum GN=PEX1_059360 PE=4 SV=1 - [A0A0A2JJU1_PENEN]	11.26	19	4	4	15	0.983845	1.02131	0.958563	0.989822	0.9159	0.984804	0.975303	0.461925	364	39.2579	5.93506
A0A084BEU3	Pyruvate carboxylase OS=Aspergillus fumigatus var. RP-2014 GN=BA78_0933 PE=4 SV=1 - [A0A084BEU3_ASPFM]	5.11	14	1	6	21	0.944197	0.954197	1.10572	0.993621	0.928547	0.94697	0.95507	0.464731	1193	131.219	6.69775
Q0CUQ8	60S acidic ribosomal protein P0 OS=Aspergillus terreus (strain NIH 2624 / FGSC A1156) GN=ATEG_02576 PE=3 SV=1 - [Q0CUQ8_ASPTN]	25	22	4	7	75	1.03108	0.981985	0.993425	1.00656	1.01188	1.02676	1.01287	0.46564	312	33.4331	4.99561
A1DN78	Aldehyde reductase (AKR1), putative OS=Neosartorya fischeri (strain ATCC 1020 / DSM 3700 / FGSC A1164 / NRRL 181) GN=NFIA_055980 PE=4 SV=1 - [A1DN78_NEOFI]	6.29	19	2	2	32	0.955882	1.07178	0.974973	1.0039	1.08585	1.01849	1.03517	0.467268	334	37.2334	6.46826
Q5B0N5	Secretory pathway gdp dissociation inhibitor (AFU_orthologue AFUA_2G11150) OS=Emericella nidulans (strain FGSC A4 / ATCC 38163 / CBS 112.46 / NRRL 194 / M139) GN=AN5895.2 PE=4 SV=1 - [Q5B0N5_EMENI]	8.76	21	4	4	9	0.994363	1.01702	0.98831	0.995557	1.00417	0.965031	0.988354	0.473793	468	52.2714	5.45264
A0A0D9MEI1	Acetyl-coenzyme A carboxyltransferase C-terminal OS=Penicillium solitum GN=U727_00431070251 PE=4 SV=1 - [A0A0D9MEI1_9EURO]	2.82	8	1	5	20	1.04584	1.00124	0.987714	0.970426	1.02135	0.988536	0.982049	0.474572	2273	253.343	6.26514
A2QRK9	Aspergillus niger contig An08c0130, genomic contig (Fragment) OS=Aspergillus niger (strain CBS 513.88 / FGSC A1513) GN=An08g06400 PE=3 SV=1 - [A2QRK9_ASPNC]	10.26	20	3	3	6	0.985628	1.01936	1.01902	0.983257	1.06884	1.03655	1.02138	0.474772	341	38.3408	5.71924
C8VT57	Putative endo beta 1,3 glucanase, GH81 family (Eurofung) OS=Emericella nidulans (strain FGSC A4 / ATCC 38163 / CBS 112.46 / NRRL 194 / M139) GN=ANIA_00472 PE=4 SV=1 - [C8VT57_EMENI]	3.2	2	1	1	1	0.948872	0.91986	1.13491	0.965815	0.91826	0.957141	0.945925	0.476153	907	97.7595	5.68115
A0A0D9MXI8	ATP synthase DeltaEpsilon chain beta-sandwich domain protein OS=Aspergillus flavus AF70 GN=P034_04927984 PE=3 SV=1 - [A0A0D9MXI8_ASPFL]	13.94	10	2	2	9	0.984409	1.04126	1.03694	0.932892	0.970007	1.06058	0.967631	0.476327	165	17.6583	5.89697
A0A0F0I9L7	Elongation factor 1 gamma conserved domain protein OS=Aspergillus parasiticus SU-1 GN=P875_00138174 PE=4 SV=1 - [A0A0F0I9L7_ASPPA]	4.63	15	1	2	19	1.04818	0.987315	0.973698	1.03699	1.11702	0.968918	1.0378	0.478422	410	46.3339	6.72705
C8VUJ2	60S ribosomal protein L12 (AFU_orthologue AFUA_1G03390) OS=Emericella nidulans (strain FGSC A4 / ATCC 38163 / CBS 112.46 / NRRL 194 / M139) GN=ANIA_00262 PE=3 SV=1 - [C8VUJ2_EMENI]	23.03	15	1	3	41	0.958293	1.02207	1.05492	1.00027	0.989651	0.977847	0.977758	0.482407	165	17.8998	9.72998
B8N6W2	RNA polymerase subunit OS=Aspergillus flavus (strain ATCC 200026 / FGSC A1120 / NRRL 3357 / JCM 12722 / SRRC 167) GN=AFLA_017150 PE=3 SV=1 - [B8N6W2_ASPFN]	5.26	12	1	1	1	1.0855	0.9592	0.96395	1.00456	0.939459	0.959205	0.964961	0.483949	171	19.4023	9.5835
A0A0F8UMD5	Uncharacterized protein OS=Aspergillus rambellii GN=ARAM_002721 PE=4 SV=1 - [A0A0F8UMD5_9EURO]	4.39	1	1	1	1	1.0391	1.03931	0.933156	0.941767	1.01105	0.96555	0.969057	0.488628	205	23.1999	8.83643
A0A084BJI1	Transcription factor Snd1/p100 OS=Aspergillus fumigatus var. RP-2014 GN=BA78_4380 PE=4 SV=1 - [A0A084BJI1_ASPFM]	2.04	12	2	2	2	0.95725	0.957821	1.08327	1.01253	1.30732	0.948296	1.08999	0.489165	884	98.0845	6.30322
A0A0A2KEW0	Proteasome subunit alpha type OS=Penicillium expansum GN=PEX1_052270 PE=3 SV=1 - [A0A0A2KEW0_PENEN]	5.84	21	1	1	1	1.07854	1.05477	0.879894	0.916487	0.933418	1.00716	0.948182	0.48992	257	28.1932	5.50342
G7XP38	Pyoverdine/dityrosine biosynthesis protein OS=Aspergillus kawachii (strain NBRC 4308) GN=AKAW_06903 PE=4 SV=1 - [G7XP38_ASPKW]	1.99	1	1	1	1	0.958167	0.955499	1.09194	1.15916	1.01399	0.989188	1.05215	0.494385	602	67.536	5.14795
A0A0D9LXB2	Longin-like domain OS=Penicillium solitum GN=U727_00432940251 PE=4 SV=1 - [A0A0D9LXB2_9EURO]	6	5	1	1	1	1.02259	0.915365	1.06712	0.958203	0.956286	0.987233	0.965608	0.496732	200	22.7385	6.78564
A1CG24	40S ribosomal protein S24 OS=Aspergillus clavatus (strain ATCC 1007 / CBS 513.65 / DSM 816 / NCTC 3887 / NRRL 1) GN=ACLA_065380 PE=3 SV=1 - [A1CG24_ASPCL]	8.27	9	1	1	11	1.00932	1.00499	1.00763	1.03699	0.914699	0.991075	0.973799	0.500628	133	15.2093	10.7407
Q0CTT3	Eukaryotic translation initiation factor 3 subunit J OS=Aspergillus terreus (strain NIH 2624 / FGSC A1156) GN=hcr1 PE=3 SV=1 - [EIF3J_ASPTN]	3.01	6	1	1	1	1.01728	0.917473	1.07031	1.00355	0.902675	0.978794	0.960055	0.500711	266	29.9509	5.12256
A0A0A2LBU8	Ribosomal protein L22/L17 OS=Penicillium italicum GN=PITC_091710 PE=3 SV=1 - [A0A0A2LBU8_PENIT]	6.97	32	3	4	11	1.0112	0.969693	1.02403	0.972621	1.02081	0.955041	0.981212	0.503035	545	59.6451	9.30518
A0A017SHV6	Uncharacterized protein OS=Aspergillus ruber CBS 135680 GN=EURHEDRAFT_453175 PE=4 SV=1 - [A0A017SHV6_9EURO]	0.69	2	1	1	1	0.918691	1.09174	1.00101	1.10479	1.14149	0.940329	1.05817	0.503496	1605	178.71	7.25439
S7Z6D1	Uncharacterized protein OS=Penicillium oxalicum (strain 114-2 / CGMCC 5302) GN=PDE_00623 PE=3 SV=1 - [S7Z6D1_PENO1]	7.49	1	1	1	1	0.993581	0.930286	1.08129	0.988293	0.933723	0.979877	0.965638	0.504134	227	25.0204	4.57666
A0A0D9MZX1	RNA recognition motif OS=Aspergillus flavus AF70 GN=P034_03857168 PE=4 SV=1 - [A0A0D9MZX1_ASPFL]	3.94	21	1	1	7	1.00235	0.99993	0.972292	0.985832	0.994277	1.03207	1.01264	0.505919	203	24.9691	7.09326
R9UP03	Fatty acid synthase beta subunit OS=Monascus pilosus GN=2372MpFasB2 PE=4 SV=1 - [R9UP03_9EURO]	0.89	1	2	2	3	1.30521	0.933356	0.774347	0.901274	0.899045	0.867608	0.885496	0.506213	2014	223.426	6.44287
A2QIZ4	Aspergillus niger contig An04c0170, genomic contig OS=Aspergillus niger (strain CBS 513.88 / FGSC A1513) GN=An04g05260 PE=4 SV=1 - [A2QIZ4_ASPNC]	4.46	20	1	2	3	1.03703	0.901025	1.06648	0.968005	1.05339	1.13592	1.05085	0.50909	448	49.114	5.8208
G3YGU6	Uncharacterized protein OS=Aspergillus niger (strain ATCC 1015 / CBS 113.46 / FGSC A1144 / LSHB Ac4 / NCTC 3858a / NRRL 328 / USDA 3528.7) GN=ASPNIDRAFT_38397 PE=4 SV=1 - [G3YGU6_ASPNA]	6.96	4	1	1	2	0.980659	1.04339	0.985352	0.943508	0.987977	1.01523	0.97917	0.511762	158	17.3016	4.97021
A0A0F8UR51	Enolase/allergen Asp F 22 OS=Aspergillus rambellii GN=ARAM_007129 PE=3 SV=1 - [A0A0F8UR51_9EURO]	17.12	2	1	6	203	0.998165	1.01241	0.988273	0.96555	1.06581	1.03269	1.02174	0.513017	438	47.3445	5.65576
A0A0F7TS65	Uncharacterized protein OS=Penicillium brasilianum GN=PMG11_06545 PE=4 SV=1 - [A0A0F7TS65_9EURO]	3.32	1	1	1	1	1.03865	1.08994	0.885458	1.06096	1.00402	1.09025	1.04685	0.51778	241	26.6835	7.1665
A2R8Z7	Aspergillus niger contig An16c0300, genomic contig OS=Aspergillus niger (strain CBS 513.88 / FGSC A1513) GN=An16g08910 PE=4 SV=1 - [A2R8Z7_ASPNC]	2.59	11	1	1	1	0.996324	0.928614	1.0802	0.922528	1.00667	0.969438	0.96456	0.518059	425	44.6391	5.78271
S7ZRH7	Uncharacterized protein OS=Penicillium oxalicum (strain 114-2 / CGMCC 5302) GN=PDE_06216 PE=4 SV=1 - [S7ZRH7_PENO1]	22.03	1	1	1	1	1.07376	0.914787	1.01764	1.00627	1.05292	1.05067	1.03448	0.519281	59	6.28024	5.021
S8AV39	Uncharacterized protein OS=Penicillium oxalicum (strain 114-2 / CGMCC 5302) GN=PDE_05028 PE=4 SV=1 - [S8AV39_PENO1]	1.19	1	1	1	1	1.08105	1.10518	0.829522	0.951455	0.956025	0.920609	0.937773	0.520188	670	72.1013	9.43701
Q2U2P1	DNA polymerase IV OS=Aspergillus oryzae (strain ATCC 42149 / RIB 40) GN=AO090038000378 PE=4 SV=1 - [Q2U2P1_ASPOR]	1.42	1	1	1	1	1.0156	1.04162	0.953926	1.01437	1.01794	1.03535	1.01877	0.520889	704	79.3307	6.43018
A1DLJ2	Malate synthase OS=Neosartorya fischeri (strain ATCC 1020 / DSM 3700 / FGSC A1164 / NRRL 181) GN=NFIA_050050 PE=3 SV=1 - [A1DLJ2_NEOFI]	9.28	22	5	5	24	0.963623	0.995911	1.04843	1.00319	1.04657	1.01679	1.01947	0.5217	539	61.0141	8.11865
F4YRN2	Putative polyketide synthase (Fragment) OS=Aspergillus niger GN=pks PE=4 SV=1 - [F4YRN2_ASPNG]	4.43	2	1	1	2	0.914405	0.94428	1.14288	1.02619	0.917929	0.882035	0.941562	0.52366	316	34.3745	7.73779
A0A017S9F0	Succinyl-CoA ligase alpha-chain mitochondrial OS=Aspergillus ruber CBS 135680 GN=EURHEDRAFT_414256 PE=3 SV=1 - [A0A017S9F0_9EURO]	8.16	20	3	3	25	1.00566	0.974803	1.03022	0.991716	1.03064	1.03155	1.01436	0.525127	331	34.451	8.80713
G3Y6T4	Uncharacterized protein OS=Aspergillus niger (strain ATCC 1015 / CBS 113.46 / FGSC A1144 / LSHB Ac4 / NCTC 3858a / NRRL 328 / USDA 3528.7) GN=ASPNIDRAFT_51275 PE=4 SV=1 - [G3Y6T4_ASPNA]	1.44	2	1	1	7	1.07027	0.990963	0.985209	1.02654	0.963759	0.987358	0.977419	0.525303	624	68.1848	5.17334
A0A017SDL9	Uncharacterized protein OS=Aspergillus ruber CBS 135680 GN=EURHEDRAFT_413102 PE=3 SV=1 - [A0A017SDL9_9EURO]	3.28	20	2	2	2	1.00984	0.955887	1.03877	1.04026	1.04479	0.984233	1.02157	0.525999	609	68.0546	6.78564
B0YAK9	Putative uncharacterized protein OS=Neosartorya fumigata (strain CEA10 / CBS 144.89 / FGSC A1163) GN=AFUB_085020 PE=4 SV=1 - [B0YAK9_ASPFC]	4.5	3	1	1	1	0.949233	1.03128	1.02863	1.01783	0.967063	0.955982	0.977313	0.528031	289	31.925	5.03369
A1DHR0	Translation elongation factor EF-2 subunit, putative OS=Neosartorya fischeri (strain ATCC 1020 / DSM 3700 / FGSC A1164 / NRRL 181) GN=NFIA_088730 PE=4 SV=1 - [A1DHR0_NEOFI]	11.37	2	1	9	132	1.03441	1.00838	0.967136	1.0701	1.00817	0.994577	1.02091	0.528075	827	91.6346	7.09326
A0A0F8UN22	Uncharacterized protein OS=Aspergillus rambellii GN=ARAM_005092 PE=4 SV=1 - [A0A0F8UN22_9EURO]	3.11	2	1	1	1	1.01572	1.03088	0.964017	1.05615	0.943307	1.13223	1.04022	0.528172	515	56.7158	5.56689
C8VTT5	Phospho-2-dehydro-3-deoxyheptonate aldolase OS=Emericella nidulans (strain FGSC A4 / ATCC 38163 / CBS 112.46 / NRRL 194 / M139) GN=ANIA_00354 PE=3 SV=1 - [C8VTT5_EMENI]	4.28	2	1	1	4	1.04127	1.0496	0.914879	0.970167	0.962994	0.981671	0.969754	0.528173	374	40.4389	7.03467
A0A0A0YT39	Protein YOP1 OS=Monascus purpureus PE=2 SV=1 - [A0A0A0YT39_MONPU]	7.02	1	1	1	5	1.12929	0.950808	0.942728	1.06481	1.03819	1.04553	1.04159	0.532433	171	19.1419	8.90967
Q5AT75	Uncharacterized protein OS=Emericella nidulans (strain FGSC A4 / ATCC 38163 / CBS 112.46 / NRRL 194 / M139) GN=AN8505.2 PE=4 SV=1 - [Q5AT75_EMENI]	0.81	2	1	1	1	0.917977	0.995748	1.09296	1.02053	0.90301	0.958905	0.958677	0.53406	859	96.4829	6.27783
A0A0F7TSW6	Putative Cleavage and polyadenylation specific factor 5 OS=Penicillium brasilianum GN=PMG11_08489 PE=4 SV=1 - [A0A0F7TSW6_9EURO]	4.81	1	1	1	4	1.05079	0.891307	1.0519	0.995003	0.956262	0.927955	0.961666	0.537351	270	30.6274	5.77002
I7ZTL7	Puromycin-sensitive aminopeptidase OS=Aspergillus oryzae (strain 3.042) GN=Ao3042_09175 PE=4 SV=1 - [I7ZTL7_ASPO3]	2.38	12	2	2	6	1.07752	0.982454	0.949009	1.0165	0.96399	0.937952	0.969911	0.53826	882	98.1144	5.46533
A1DAB4	Putative uncharacterized protein OS=Neosartorya fischeri (strain ATCC 1020 / DSM 3700 / FGSC A1164 / NRRL 181) GN=NFIA_094240 PE=4 SV=1 - [A1DAB4_NEOFI]	1.64	2	1	1	2	1.04176	1.06513	0.893432	0.937325	0.930019	1.01229	0.959773	0.538267	916	102.716	7.06396
A0A0F8WB62	Elongation factor 1-beta OS=Aspergillus ochraceoroseus GN=AOCH_003535 PE=3 SV=1 - [A0A0F8WB62_9EURO]	7.52	2	1	1	3	1.07259	0.9606	0.953794	1.06053	0.968676	1.05432	1.03232	0.54404	226	25.0854	4.58936
P80581	Hexokinase OS=Emericella nidulans (strain FGSC A4 / ATCC 38163 / CBS 112.46 / NRRL 194 / M139) GN=hxkA PE=1 SV=2 - [HXK_EMENI]	1.84	1	1	1	6	0.966403	0.970934	1.08407	0.927086	1.01288	0.989756	0.969656	0.544799	490	53.8905	5.49072
A1DG79	Putative uncharacterized protein OS=Neosartorya fischeri (strain ATCC 1020 / DSM 3700 / FGSC A1164 / NRRL 181) GN=NFIA_083370 PE=4 SV=1 - [A1DG79_NEOFI]	1.31	4	1	1	1	1.05121	0.896424	1.05714	1.03422	0.99318	1.09708	1.03984	0.546676	533	59.6689	5.14795
A0A0A2JGL8	ATPase, AAA-2 OS=Penicillium expansum GN=PEX1_065100 PE=3 SV=1 - [A0A0A2JGL8_PENEN]	1.8	19	1	1	1	0.926531	0.896842	1.17863	1.08627	1.01243	1.08576	1.06078	0.547593	721	80.1361	5.46533
Q2UGL0	Clathrin heavy chain OS=Aspergillus oryzae (strain ATCC 42149 / RIB 40) GN=AO090023000802 PE=3 SV=1 - [Q2UGL0_ASPOR]	2.27	4	1	4	6	1.20899	0.910602	0.889434	0.957079	1.04553	0.73564	0.910011	0.549708	1672	190.458	5.30029
M4LWJ3	ATP-dependent DNA helicase II 70 kDa subunit OS=Monascus ruber GN=ku70 PE=4 SV=1 - [M4LWJ3_9EURO]	3.94	1	2	2	2	1.05281	0.935895	1.01374	0.993249	1.11939	0.995357	1.03515	0.550502	634	71.2165	5.51611
Q0CQP5	40S ribosomal protein S6 OS=Aspergillus terreus (strain NIH 2624 / FGSC A1156) GN=ATEG_03989 PE=3 SV=1 - [Q0CQP5_ASPTN]	21.52	17	1	5	43	1.04967	0.900559	1.05777	1.02586	1.10943	0.993075	1.04002	0.551216	237	27.135	10.8286
Q0CNT7	Putative uncharacterized protein OS=Aspergillus terreus (strain NIH 2624 / FGSC A1156) GN=ATEG_04647 PE=4 SV=1 - [Q0CNT7_ASPTN]	2.46	1	1	1	1	1.13331	0.831724	1.0384	1.31324	0.994887	0.971339	1.0919	0.551556	691	77.2415	5.84619
A0A017S9R4	UFD1-domain-containing protein OS=Aspergillus ruber CBS 135680 GN=EURHEDRAFT_414083 PE=4 SV=1 - [A0A017S9R4_9EURO]	2.76	20	1	1	1	0.946728	1.10817	0.957984	0.93214	0.972975	1	0.964232	0.553781	362	39.62	8.29443
A1D2G2	Hsp70 chaperone Hsp88 OS=Neosartorya fischeri (strain ATCC 1020 / DSM 3700 / FGSC A1164 / NRRL 181) GN=NFIA_012940 PE=3 SV=1 - [A1D2G2_NEOFI]	7.56	13	2	6	46	0.99292	1.01848	0.977841	1.00772	0.96873	0.980786	0.989296	0.554117	714	79.9889	5.19873
A1DDE8	CobW/P47K family protein OS=Neosartorya fischeri (strain ATCC 1020 / DSM 3700 / FGSC A1164 / NRRL 181) GN=NFIA_073200 PE=3 SV=1 - [A1DDE8_NEOFI]	3.03	20	1	1	1	1.0823	0.989453	0.938313	1.10099	1.00641	1.00376	1.03359	0.558757	264	28.1753	5.77002
A0A084BPN9	Homoserine dehydrogenase OS=Aspergillus fumigatus var. RP-2014 GN=BA78_2711 PE=3 SV=1 - [A0A084BPN9_ASPFM]	2.72	21	1	1	1	1.08899	0.946642	0.972473	1.04211	0.96821	1.11317	1.03836	0.559933	368	38.4812	5.43994
S7ZM24	Uncharacterized protein OS=Penicillium oxalicum (strain 114-2 / CGMCC 5302) GN=PDE_06309 PE=4 SV=1 - [S7ZM24_PENO1]	0.73	1	1	1	1	1.08275	0.985248	0.941875	1.04146	0.994188	1.06226	1.02925	0.560375	2204	248.826	5.17334
A0A0F8V4A1	Pyruvate kinase OS=Aspergillus rambellii GN=ARAM_003833 PE=3 SV=1 - [A0A0F8V4A1_9EURO]	11.41	20	2	7	54	1.03632	0.955524	1.04194	0.980851	1.01231	0.984238	0.981414	0.560486	526	58.2968	6.69775
A0A0F0I6B8	Uncharacterized protein OS=Aspergillus parasiticus SU-1 GN=P875_00033801 PE=4 SV=1 - [A0A0F0I6B8_ASPPA]	6.97	12	2	2	2	1.0583	0.998301	0.950173	0.950139	1.03169	0.945054	0.973431	0.560724	244	27.3017	4.95752
A0A0F7TDV5	Putative Heat shock 70kDa protein 1/8 OS=Penicillium brasilianum GN=PMG11_00991 PE=3 SV=1 - [A0A0F7TDV5_9EURO]	25.55	17	2	16	224	1.02158	1.00446	0.989303	1.02603	0.992244	0.953745	0.985629	0.561921	634	69.4597	5.12256
S8BF19	Uncharacterized protein OS=Penicillium oxalicum (strain 114-2 / CGMCC 5302) GN=PDE_08649 PE=4 SV=1 - [S8BF19_PENO1]	14.59	1	2	12	179	0.99424	1.02699	0.97884	1.02686	1.03267	0.981337	1.0136	0.562489	843	93.3453	6.78564
A0A0A2IGP5	Uncharacterized protein OS=Penicillium expansum GN=PEX1_004820 PE=4 SV=1 - [A0A0A2IGP5_PENEN]	11.33	1	1	1	1	0.973081	1.05853	0.979412	1.02042	1.00557	0.893615	0.969638	0.564301	150	17.1486	6.69775
A0A017SSH2	Mitochondrial peroxiredoxin PRX1 OS=Aspergillus ruber CBS 135680 GN=EURHEDRAFT_398906 PE=4 SV=1 - [A0A017SSH2_9EURO]	8.56	3	1	2	5	1.02088	1.00635	0.981694	0.948046	1.04203	0.959336	0.980219	0.566019	222	24.5575	5.64307
Q4WTX0	Adenosine kinase, putative OS=Neosartorya fumigata (strain ATCC MYA-4609 / Af293 / CBS 101355 / FGSC A1100) GN=AFUA_5G06390 PE=4 SV=1 - [Q4WTX0_ASPFU]	6.21	14	2	2	5	0.864168	0.954848	1.12556	0.988113	0.916937	0.885679	0.947752	0.567442	338	36.8353	5.17334
A0A017SAQ9	Putative differentiation regulator OS=Aspergillus ruber CBS 135680 GN=EURHEDRAFT_458974 PE=4 SV=1 - [A0A017SAQ9_9EURO]	1.21	1	1	1	1	1.00416	0.90889	1.09129	0.999678	0.994695	1.14386	1.04456	0.568297	825	87.9003	7.1665
A0A0F8UQA5	Ribosomal protein OS=Aspergillus rambellii GN=ARAM_005247 PE=3 SV=1 - [A0A0F8UQA5_9EURO]	26.92	8	7	7	32	1.04245	0.97902	0.988268	1.03513	1.01764	0.998625	1.01384	0.569181	260	28.3015	10.521
Q2UUA2	40S ribosomal protein S12 OS=Aspergillus oryzae (strain ATCC 42149 / RIB 40) GN=AO090009000395 PE=3 SV=1 - [Q2UUA2_ASPOR]	24.79	16	3	3	42	1.01874	0.98219	0.994549	1.00577	0.994372	1.01934	1.00802	0.56955	121	13.556	6.7417
A1D5Z3	Golgi transport protein Sly1, putative OS=Neosartorya fischeri (strain ATCC 1020 / DSM 3700 / FGSC A1164 / NRRL 181) GN=NFIA_062980 PE=4 SV=1 - [A1D5Z3_NEOFI]	2.54	2	1	1	1	0.911156	0.999397	1.09616	1.00677	0.958393	0.935486	0.964724	0.571308	708	77.4137	5.90967
A1CVF1	Uncharacterized protein OS=Neosartorya fischeri (strain ATCC 1020 / DSM 3700 / FGSC A1164 / NRRL 181) GN=NFIA_045470 PE=4 SV=1 - [A1CVF1_NEOFI]	1.3	1	1	1	1	0.932316	1.13476	0.946791	0.949871	1.00504	0.932687	0.958105	0.573546	540	61.3395	8.66064
A1DM84	Putative uncharacterized protein OS=Neosartorya fischeri (strain ATCC 1020 / DSM 3700 / FGSC A1164 / NRRL 181) GN=NFIA_052500 PE=4 SV=1 - [A1DM84_NEOFI]	3.5	1	1	1	1	0.950646	1.04887	1.01052	0.961082	1.06998	1.06178	1.02751	0.574433	515	55.8609	8.76318
B6HFU0	Uncharacterized protein OS=Penicillium chrysogenum (strain ATCC 28089 / DSM 1075 / Wisconsin 54-1255) GN=Pc20g10450 PE=4 SV=1 - [B6HFU0_PENCW]	2.31	1	1	1	1	1.04654	0.952476	1.00843	0.948074	0.986985	1.01189	0.979886	0.574531	519	57.9238	9.68604
Q5BAM1	Uncharacterized protein OS=Emericella nidulans (strain FGSC A4 / ATCC 38163 / CBS 112.46 / NRRL 194 / M139) GN=AN2409.2 PE=3 SV=1 - [Q5BAM1_EMENI]	1.99	1	1	1	1	0.959735	0.98108	1.06609	1.07247	0.979389	1.03217	1.02565	0.575341	704	77.4822	5.40186
M9QUV5	3-O-acetyltransferase OS=Monascus ruber GN=triA PE=4 SV=1 - [M9QUV5_9EURO]	34.51	2	13	13	133	0.97454	1.0372	0.987106	1.0093	1.00835	1.01642	1.01175	0.575976	455	49.3046	5.8335
A2R097	Aspergillus niger contig An12c0260, genomic contig OS=Aspergillus niger (strain CBS 513.88 / FGSC A1513) GN=An12g07850 PE=3 SV=1 - [A2R097_ASPNC]	9.01	19	1	5	15	1.0081	1.01948	0.969094	0.969439	1.01764	1.06805	1.01951	0.578788	533	57.5876	8.01611
A0A0F7TXB2	Uncharacterized protein OS=Penicillium brasilianum GN=PMG11_08319 PE=4 SV=1 - [A0A0F7TXB2_9EURO]	3.89	1	1	1	1	1.03046	0.929738	1.04576	1.03954	0.998207	1.03839	1.02335	0.579527	180	20.7526	7.88428
A0A017SMB1	Peptidyl-prolyl cis-trans isomerase D OS=Aspergillus ruber CBS 135680 GN=EURHEDRAFT_409658 PE=4 SV=1 - [A0A017SMB1_9EURO]	3.76	1	1	1	2	0.916872	1.10623	0.987344	0.986878	0.915233	0.998253	0.963435	0.580282	372	40.8306	5.93506
A0A017S1G1	Ribosomal protein S17e OS=Aspergillus ruber CBS 135680 GN=EURHEDRAFT_381973 PE=3 SV=1 - [A0A017S1G1_9EURO]	5.76	4	1	1	6	0.968778	0.975184	1.06675	1.01055	1.03217	1.02604	1.01928	0.5813	139	16.1456	9.93506
A0A0F7TV80	Uncharacterized protein OS=Penicillium brasilianum GN=PMG11_08360 PE=4 SV=1 - [A0A0F7TV80_9EURO]	2.67	1	1	1	1	0.547676	0.706695	1.72974	1.63044	0.748037	1.42356	1.27409	0.582313	675	75.0681	6.53662
G3Y7M6	Uncharacterized protein OS=Aspergillus niger (strain ATCC 1015 / CBS 113.46 / FGSC A1144 / LSHB Ac4 / NCTC 3858a / NRRL 328 / USDA 3528.7) GN=ASPNIDRAFT_44545 PE=4 SV=1 - [G3Y7M6_ASPNA]	2.44	2	1	1	1	0.993996	0.949336	1.06277	0.955147	0.893159	1.05485	0.965753	0.582798	532	61.0215	5.99854
G3Y8M8	Uncharacterized protein OS=Aspergillus niger (strain ATCC 1015 / CBS 113.46 / FGSC A1144 / LSHB Ac4 / NCTC 3858a / NRRL 328 / USDA 3528.7) GN=ASPNIDRAFT_57068 PE=3 SV=1 - [G3Y8M8_ASPNA]	8.07	21	1	4	9	1.04791	1.05672	0.907985	0.966769	0.967086	0.991556	0.971054	0.584006	595	64.9766	6.72705
A0A0F8VJL2	Pyruvate dehydrogenase E1 component subunit alpha OS=Aspergillus rambellii GN=ARAM_007621 PE=4 SV=1 - [A0A0F8VJL2_9EURO]	9.63	33	4	4	11	0.976619	0.973128	1.06388	1.00087	1.05205	1.01989	1.01964	0.584669	405	45.2206	7.47412
S7ZE40	Uncharacterized protein OS=Penicillium oxalicum (strain 114-2 / CGMCC 5302) GN=PDE_03505 PE=3 SV=1 - [S7ZE40_PENO1]	1.56	1	1	1	2	0.968534	1.05647	0.981517	0.921579	0.938471	1.05657	0.970098	0.58512	639	69.5102	8.19189
G3Y132	Uncharacterized protein OS=Aspergillus niger (strain ATCC 1015 / CBS 113.46 / FGSC A1144 / LSHB Ac4 / NCTC 3858a / NRRL 328 / USDA 3528.7) GN=ASPNIDRAFT_37283 PE=4 SV=1 - [G3Y132_ASPNA]	1.53	16	2	2	2	1.06678	1.02447	0.917242	0.959105	0.993512	0.974771	0.973042	0.585175	1243	134.082	6.13818
Q0D1B8	Nudix hydrolase 1 OS=Aspergillus terreus (strain NIH 2624 / FGSC A1156) GN=ATEG_00266 PE=4 SV=1 - [Q0D1B8_ASPTN]	10.43	1	1	1	1	0.893945	1.05492	1.0602	0.975113	1.06934	0.790827	0.942246	0.587398	163	18.373	4.70361
A0A0C1E3B7	Polyketide synthase OS=Aspergillus ustus GN=HK57_00629 PE=4 SV=1 - [A0A0C1E3B7_9EURO]	0.44	1	1	1	1	1.06935	0.978554	0.961335	1.07938	1.02006	0.986126	1.02536	0.587483	2059	224.787	6.32861
Q9Y713	Elongation factor 1-alpha OS=Aspergillus oryzae (strain ATCC 42149 / RIB 40) GN=tef1 PE=3 SV=1 - [EF1A_ASPOR]	23.04	103	1	10	240	0.88631	1.05839	1.06198	0.663473	1.09463	0.996777	0.916253	0.588267	460	50.036	8.99756
S8ANN7	Uncharacterized protein OS=Penicillium oxalicum (strain 114-2 / CGMCC 5302) GN=PDE_02451 PE=4 SV=1 - [S8ANN7_PENO1]	4.23	16	1	1	1	1.13829	1.0364	0.838955	1.09631	1.03852	1.03432	1.0516	0.595949	284	32.6345	6.46826
B0XSM6	U6 snRNA-associated Sm-like protein LSM4, putative OS=Neosartorya fumigata (strain CEA10 / CBS 144.89 / FGSC A1163) GN=AFUB_027730 PE=4 SV=1 - [B0XSM6_ASPFC]	10.48	18	1	1	2	1.01821	0.913134	1.0617	0.912596	1.02605	0.959589	0.968323	0.5965	105	11.798	10.228
A1C7R3	Poly(A)+ RNA transport protein (UbaA), putative OS=Aspergillus clavatus (strain ATCC 1007 / CBS 513.65 / DSM 816 / NCTC 3887 / NRRL 1) GN=ACLA_074710 PE=3 SV=1 - [A1C7R3_ASPCL]	5.07	13	2	6	9	1.05906	1.01859	0.918496	1.01527	0.955416	0.94439	0.972945	0.597829	1045	116.033	5.16064
A0A0F8VU07	Uncharacterized protein OS=Aspergillus rambellii GN=ARAM_000287 PE=4 SV=1 - [A0A0F8VU07_9EURO]	2.59	1	1	1	1	1.02459	0.920599	1.06019	1.00747	0.981601	0.93631	0.973384	0.598999	463	51.5093	6.96143
A2QE56	Aspergillus niger contig An02c0290, genomic contig (Fragment) OS=Aspergillus niger (strain CBS 513.88 / FGSC A1513) GN=An02g09470 PE=4 SV=1 - [A2QE56_ASPNC]	1.04	14	1	1	1	1.14996	0.993501	0.868331	0.942343	0.915555	1.007	0.951229	0.599039	676	75.6143	8.06006
A0A0F7TT78	Putative UDP-Glycosyltransferase/glycogen phosphorylase OS=Penicillium brasilianum GN=PMG11_08546 PE=4 SV=1 - [A0A0F7TT78_9EURO]	4.17	19	1	2	2	1.57787	0.613203	0.81157	1.97284	0.854328	0.963733	1.26252	0.599789	719	81.4829	6.44287
Q5B137	Calcium-transporting ATPase OS=Emericella nidulans (strain FGSC A4 / ATCC 38163 / CBS 112.46 / NRRL 194 / M139) GN=AN5743.2 PE=3 SV=1 - [Q5B137_EMENI]	2.98	13	2	2	2	1.07958	0.998738	0.930829	0.951997	0.996374	0.984207	0.974555	0.600811	972	104.764	5.16064
Q4WMH1	Uncharacterized protein OS=Neosartorya fumigata (strain ATCC MYA-4609 / Af293 / CBS 101355 / FGSC A1100) GN=AFUA_6G09920 PE=4 SV=1 - [Q4WMH1_ASPFU]	3.08	28	2	2	2	1.08792	0.959164	0.959917	0.970347	1.00633	0.95311	0.974324	0.602448	617	65.3072	9.56885
A0A0F8U3H2	Molecular chaperone Mod-E/Hsp90 (Fragment) OS=Aspergillus rambellii GN=ARAM_007386 PE=3 SV=1 - [A0A0F8U3H2_9EURO]	15.84	1	1	10	114	0.953535	1.00342	1.00024	1.10879	0.999038	0.937888	1.02994	0.604286	707	80.6474	4.95752
A0A0F8XF12	Uncharacterized protein OS=Aspergillus rambellii GN=ARAM_004460 PE=4 SV=1 - [A0A0F8XF12_9EURO]	6.29	26	1	1	1	1.1105	0.995534	0.904964	1.15094	0.992156	1.00049	1.04403	0.604531	159	16.8724	8.85107
A0A0D9MDI8	Exoribonuclease II OS=Penicillium solitum GN=U727_00431322211 PE=4 SV=1 - [A0A0D9MDI8_9EURO]	3.41	38	2	4	12	1.1212	0.872911	1.01108	0.930619	0.982836	0.968509	0.958994	0.606048	1320	145.74	7.1958
A0A0F8WMB6	DNA ligase OS=Aspergillus ochraceoroseus GN=AOCH_002569 PE=3 SV=1 - [A0A0F8WMB6_9EURO]	1.68	3	1	1	1	0.966807	0.982644	1.05769	1.0013	0.996388	0.957113	0.982596	0.607251	831	91.4422	7.6792
A0A0F8V4A0	Succinyl-CoA ligase subunit beta OS=Aspergillus rambellii GN=ARAM_002089 PE=3 SV=1 - [A0A0F8V4A0_9EURO]	9.71	16	1	4	15	1.03483	0.961404	1.0175	1.0175	1.00741	1.02694	1.01264	0.608154	443	47.7076	5.79541
G7XI78	Phytoene synthase OS=Aspergillus kawachii (strain NBRC 4308) GN=AKAW_04751 PE=4 SV=1 - [G7XI78_ASPKW]	5.22	1	1	1	1	0.835475	1.18237	0.99619	1.03242	0.92094	0.87691	0.939029	0.608551	268	30.3507	6.65381
W6QFQ9	Heat shock protein 90 homolog OS=Penicillium roqueforti FM164 GN=MOD-E PE=3 SV=1 - [W6QFQ9_PENRO]	13.04	2	1	9	107	1.00967	0.93983	1.05529	1.09562	1.00688	0.981627	1.02641	0.612312	698	79.5397	4.97021
A1CPU2	Putative uncharacterized protein OS=Aspergillus clavatus (strain ATCC 1007 / CBS 513.65 / DSM 816 / NCTC 3887 / NRRL 1) GN=ACLA_023770 PE=4 SV=1 - [A1CPU2_ASPCL]	1.96	1	1	1	1	1.0812	0.918253	1.00708	0.895493	0.918479	1.07318	0.960294	0.614736	460	52.8601	8.48486
Q0CDT1	ATP-dependent RNA helicase dbp5 OS=Aspergillus terreus (strain NIH 2624 / FGSC A1156) GN=dbp5 PE=3 SV=1 - [DBP5_ASPTN]	4.31	15	2	2	8	0.960917	1.06788	0.977926	0.973147	0.972903	1.00414	0.981198	0.616594	487	53.6048	6.11279
Q0CJ13	DNA damage-inducible protein 1 OS=Aspergillus terreus (strain NIH 2624 / FGSC A1156) GN=ddi1 PE=3 SV=1 - [DDI1_ASPTN]	2.42	1	1	1	1	1.17887	0.905559	0.923667	1.04815	1.07804	1.02727	1.04832	0.616872	413	44.9038	5.60498
A0A017SQ96	Histone H4 (Fragment) OS=Aspergillus ruber CBS 135680 GN=EURHEDRAFT_447549 PE=3 SV=1 - [A0A017SQ96_9EURO]	45.98	6	1	4	66	0.982445	0.980241	1.05772	0.943911	1.0247	0.996026	0.981537	0.621072	87	9.95061	11.1802
A0A017S331	Translation elongation factor eEF-1 subunit gamma OS=Aspergillus ruber CBS 135680 GN=EURHEDRAFT_381867 PE=4 SV=1 - [A0A017S331_9EURO]	4.37	14	1	2	19	0.988703	1.08965	0.93456	1.04118	1.03241	1.01325	1.02454	0.621896	412	46.0227	6.06201
A2RAF9	Aspergillus niger contig An18c0080, genomic contig OS=Aspergillus niger (strain CBS 513.88 / FGSC A1513) GN=An18g03010 PE=4 SV=1 - [A2RAF9_ASPNC]	3.31	19	2	2	9	0.984514	0.945731	1.05527	0.975019	0.985932	0.972909	0.982698	0.622433	906	100.864	5.0083
Q2UGA4	Ribonucleoside-diphosphate reductase OS=Aspergillus oryzae (strain ATCC 42149 / RIB 40) GN=AO090023000916 PE=3 SV=1 - [Q2UGA4_ASPOR]	4.41	10	1	3	6	1.01209	0.966858	1.01324	1.04094	0.978005	1.01099	1.01261	0.6242	794	89.2213	7.51807
A0A017SDQ1	Putative mitochondrial ADP,ATP carrier protein (Fragment) OS=Aspergillus ruber CBS 135680 GN=EURHEDRAFT_413180 PE=3 SV=1 - [A0A017SDQ1_9EURO]	23.02	2	1	7	186	0.920099	0.98789	1.05827	0.954943	1.00709	0.931791	0.975578	0.625065	291	31.2653	9.92041
Q0CPF2	Heat shock protein SSC1, mitochondrial OS=Aspergillus terreus (strain NIH 2624 / FGSC A1156) GN=ATEG_04432 PE=3 SV=1 - [Q0CPF2_ASPTN]	17.94	12	1	12	110	1.03407	0.998099	0.977243	1.05595	0.996116	0.997816	1.01345	0.627846	669	72.5288	6.01123
A1D3G5	60S ribosomal protein L9, putative OS=Neosartorya fischeri (strain ATCC 1020 / DSM 3700 / FGSC A1164 / NRRL 181) GN=NFIA_016540 PE=4 SV=1 - [A1D3G5_NEOFI]	9.9	14	3	3	13	0.976557	1.00935	0.998365	0.968857	1.00141	0.992488	0.992792	0.627916	192	21.8718	9.67139
A1CSP0	Malic enzyme OS=Aspergillus clavatus (strain ATCC 1007 / CBS 513.65 / DSM 816 / NCTC 3887 / NRRL 1) GN=ACLA_080110 PE=3 SV=1 - [A1CSP0_ASPCL]	6.87	25	3	3	4	0.949914	1.09927	0.978827	0.963724	0.98932	1.00109	0.975602	0.628323	597	66.1555	5.89697
A0A0F8U1M7	Uncharacterized protein OS=Aspergillus rambellii GN=ARAM_003894 PE=4 SV=1 - [A0A0F8U1M7_9EURO]	2.39	2	1	1	1	1.0755	0.92833	1.00307	1.07754	1.10736	0.930544	1.0361	0.628825	669	76.4806	7.75244
W6QDG9	Genomic scaffold, ProqFM164S03 OS=Penicillium roqueforti FM164 GN=PROQFM164_S03g001249 PE=4 SV=1 - [W6QDG9_PENRO]	2.33	1	1	1	1	0.308932	2.48311	0.27433	0.486227	0.446285	0.976235	0.622478	0.634098	857	97.5484	7.10791
G3XUP1	Uncharacterized protein OS=Aspergillus niger (strain ATCC 1015 / CBS 113.46 / FGSC A1144 / LSHB Ac4 / NCTC 3858a / NRRL 328 / USDA 3528.7) GN=ASPNIDRAFT_135836 PE=4 SV=1 - [G3XUP1_ASPNA]	5.49	2	1	1	1	0.552053	1.53883	0.934373	0.923495	1.63906	1.02149	1.18471	0.636035	237	26.2637	9.23193
A0A0F8VA76	Heat shock protein OS=Aspergillus rambellii GN=ARAM_005262 PE=4 SV=1 - [A0A0F8VA76_9EURO]	7.97	6	1	4	11	1.02055	1.00877	0.980317	0.991951	1.08642	0.984485	1.01769	0.638067	577	63.64	5.36377
A2R7T6	Aspergillus niger contig An16c0170, genomic contig OS=Aspergillus niger (strain CBS 513.88 / FGSC A1513) GN=An16g04690 PE=3 SV=1 - [A2R7T6_ASPNC]	11.51	2	1	1	1	0.972746	0.963519	1.07006	1.06227	0.96272	1.05139	1.0233	0.641399	139	16.2017	9.89111
Q0CIN3	Putative uncharacterized protein OS=Aspergillus terreus (strain NIH 2624 / FGSC A1156) GN=ATEG_06451 PE=4 SV=1 - [Q0CIN3_ASPTN]	6.21	12	2	2	7	0.968271	0.985334	1.06331	0.997592	1.03104	0.923031	0.978371	0.641847	306	34.032	7.04932
A0A0A2IC75	Glycoside hydrolase, superfamily OS=Penicillium expansum GN=PEXP_071480 PE=4 SV=1 - [A0A0A2IC75_PENEN]	1.77	7	1	1	1	0.900645	1.17922	0.935483	1.00304	0.897511	0.974975	0.953631	0.643079	792	85.8837	5.23682
A0A0A2J8I1	Uncharacterized protein OS=Penicillium expansum GN=PEX1_100650 PE=4 SV=1 - [A0A0A2J8I1_PENEN]	4.9	1	1	1	1	0.930917	1.12382	0.958555	1.1347	0.814802	0.893999	0.94365	0.644147	367	39.0151	4.84326
A0A0A2IG28	Histone-fold OS=Penicillium expansum GN=PEX1_063370 PE=4 SV=1 - [A0A0A2IG28_PENEN]	12.03	9	1	1	1	0.945093	1.05022	1.01467	1.0113	0.967896	0.98109	0.983489	0.646282	133	15.1436	5.021
A1CJB4	Putative uncharacterized protein OS=Aspergillus clavatus (strain ATCC 1007 / CBS 513.65 / DSM 816 / NCTC 3887 / NRRL 1) GN=ACLA_034410 PE=4 SV=1 - [A1CJB4_ASPCL]	6.94	3	1	1	2	0.961677	0.933116	1.10959	0.973887	0.949844	0.996966	0.972146	0.64657	144	16.2903	9.33447
A0A0F7TGZ2	Putative TPR-containing nuclear phosphoprotein that regulates K( ) uptake OS=Penicillium brasilianum GN=PMG11_01079 PE=4 SV=1 - [A0A0F7TGZ2_9EURO]	2.43	1	1	1	1	0.815359	0.940477	1.24582	1.11519	0.962066	1.12947	1.06832	0.64775	1194	133.72	5.56689
A0A017SEX7	Polyketide synthase OS=Aspergillus ruber CBS 135680 GN=EURHEDRAFT_499888 PE=4 SV=1 - [A0A017SEX7_9EURO]	0.75	1	1	1	1	1.00936	1.03493	0.966385	0.889969	1.01967	1.02928	0.976164	0.652075	2403	260.773	6.16357
A0A0F8XHX9	Uncharacterized protein OS=Aspergillus rambellii GN=ARAM_002143 PE=4 SV=1 - [A0A0F8XHX9_9EURO]	2.22	2	1	1	2	0.959009	1.10921	0.916028	1.09445	1.00265	0.985638	1.03301	0.652639	677	75.8683	5.49072
Q5AU68	Amine oxidase, flavin-containing superfamily (AFU_orthologue AFUA_5G01210) OS=Emericella nidulans (strain FGSC A4 / ATCC 38163 / CBS 112.46 / NRRL 194 / M139) GN=AN8162.2 PE=4 SV=1 - [Q5AU68_EMENI]	1.9	1	1	1	6	0.940426	1.1488	0.920174	0.958197	0.981462	0.963422	0.96467	0.654477	473	52.2443	5.0083
A0A0A2KGS2	Ribosomal protein L38e OS=Penicillium expansum GN=PEX1_050610 PE=3 SV=1 - [A0A0A2KGS2_PENEN]	18.99	16	2	2	15	1.03263	0.957804	1.02863	0.961528	0.993932	1.02066	0.985775	0.655125	79	8.99395	10.1108
A0A0D9N6M0	Uncharacterized protein OS=Aspergillus flavus AF70 GN=P034_00772867 PE=4 SV=1 - [A0A0D9N6M0_ASPFL]	4.59	1	1	1	1	1.00096	0.957925	1.0478	0.990914	1.04376	0.901143	0.97643	0.655289	436	49.1762	7.44482
A0A017SRD8	Uncharacterized protein (Fragment) OS=Aspergillus ruber CBS 135680 GN=EURHEDRAFT_445107 PE=3 SV=1 - [A0A017SRD8_9EURO]	15.07	10	1	2	40	1.05922	0.99346	0.942077	1.00841	1.00881	1.02714	1.01656	0.656443	146	16.025	10.3892
A1CSC1	T-complex protein 1, beta subunit, putative OS=Aspergillus clavatus (strain ATCC 1007 / CBS 513.65 / DSM 816 / NCTC 3887 / NRRL 1) GN=ACLA_032780 PE=3 SV=1 - [A1CSC1_ASPCL]	5.65	20	3	3	13	1.0278	0.961878	1.03498	1.05714	0.970952	1.04815	1.01705	0.657078	531	57.2271	6.0874
S7Z945	Putative chitin synthase OS=Penicillium oxalicum (strain 114-2 / CGMCC 5302) GN=PDE_02083 PE=4 SV=1 - [S7Z945_PENO1]	1.21	1	1	1	1	0.971869	1.12397	0.918384	1.01703	1.02838	1.05845	1.02974	0.659101	907	101.111	7.88428
A1CQD2	Obg-like ATPase 1 OS=Aspergillus clavatus (strain ATCC 1007 / CBS 513.65 / DSM 816 / NCTC 3887 / NRRL 1) GN=ACLA_025700 PE=3 SV=1 - [A1CQD2_ASPCL]	8.63	23	3	3	4	1.03646	0.969827	1.0161	1.07743	0.978566	1.01618	1.01647	0.659318	394	43.407	7.40088
A0A0A2I0S7	S-adenosylmethionine synthase OS=Penicillium expansum GN=PEX1_058090 PE=3 SV=1 - [A0A0A2I0S7_PENEN]	10.59	21	5	5	45	0.983051	1.01603	1.00201	1.00142	0.992257	1.0277	1.00676	0.660732	387	42.1116	5.85889
Q0CGQ7	Predicted protein OS=Aspergillus terreus (strain NIH 2624 / FGSC A1156) GN=ATEG_07135 PE=4 SV=1 - [Q0CGQ7_ASPTN]	3.08	1	1	1	1	0.909346	1.0786	1.02263	1.07769	1.02189	0.989808	1.02618	0.663512	487	55.3543	6.18896
P04828	Triosephosphate isomerase OS=Emericella nidulans (strain FGSC A4 / ATCC 38163 / CBS 112.46 / NRRL 194 / M139) GN=tpiA PE=3 SV=1 - [TPIS_EMENI]	3.21	1	1	1	1	1.14261	0.884142	0.979479	0.968952	0.958232	0.9729	0.964692	0.664098	249	27.1403	6.12549
A0A0F8XUD7	Bax Inhibitor family protein OS=Aspergillus rambellii GN=ARAM_001295 PE=4 SV=1 - [A0A0F8XUD7_9EURO]	2.61	19	1	1	1	1.17655	0.917025	0.915035	0.985333	1.00812	0.883929	0.956382	0.668664	268	30.6528	5.07178
S8AR25	Uncharacterized protein OS=Penicillium oxalicum (strain 114-2 / CGMCC 5302) GN=PDE_03394 PE=3 SV=1 - [S8AR25_PENO1]	9.26	8	1	4	12	1.01663	1.29108	0.715764	0.649217	1.12524	0.951826	0.901706	0.671259	540	58.297	8.83643
A0A0A2IBI7	S-formylglutathione hydrolase OS=Penicillium expansum GN=PEX1_101190 PE=4 SV=1 - [A0A0A2IBI7_PENEN]	4.21	23	1	1	3	0.933231	1.0496	1.04879	0.958818	0.981244	1.03122	0.980098	0.672583	285	31.0782	6.52197
S7ZTX8	Uncharacterized protein OS=Penicillium oxalicum (strain 114-2 / CGMCC 5302) GN=PDE_09134 PE=3 SV=1 - [S7ZTX8_PENO1]	5.41	36	2	2	3	1.07092	0.974558	0.986978	1.04661	0.978339	1.06091	1.01761	0.676031	314	33.6005	9.74463
B8NWD0	Glycogen branching enzyme GbeA, putative OS=Aspergillus flavus (strain ATCC 200026 / FGSC A1120 / NRRL 3357 / JCM 12722 / SRRC 167) GN=AFLA_119670 PE=4 SV=1 - [B8NWD0_ASPFN]	3.02	7	1	1	1	1.06287	1.138	0.816089	0.954927	0.90042	1.02304	0.954068	0.678473	265	30.9585	5.79541
A1D849	Proteasome regulatory particle subunit (RpnE), putative OS=Neosartorya fischeri (strain ATCC 1020 / DSM 3700 / FGSC A1164 / NRRL 181) GN=NFIA_070640 PE=4 SV=1 - [A1D849_NEOFI]	2.24	3	1	1	1	0.995701	1.02791	0.986408	0.95692	0.992653	1.02825	0.989303	0.679457	490	56.3456	7.1958
Q2UNP0	Predicted protein OS=Aspergillus oryzae (strain ATCC 42149 / RIB 40) GN=AO090001000288 PE=4 SV=1 - [Q2UNP0_ASPOR]	2.81	1	1	1	1	1.0121	1.20359	0.803361	0.766486	0.595794	2.45897	1.26571	0.681727	570	63.8598	8.63135
S8B7L3	Eukaryotic translation initiation factor 3 subunit C OS=Penicillium oxalicum (strain 114-2 / CGMCC 5302) GN=NIP1 PE=3 SV=1 - [S8B7L3_PENO1]	2.77	11	1	2	2	0.945687	1.16019	0.909548	1.01506	0.898597	0.98828	0.962365	0.682018	866	97.3399	5.19873
I8TN27	Catalase OS=Aspergillus oryzae (strain 3.042) GN=Ao3042_09183 PE=3 SV=1 - [I8TN27_ASPO3]	1.93	2	1	1	2	1.0792	1.12157	0.806149	0.885117	1.0309	0.948898	0.952775	0.682366	362	40.0009	8.30908
Q0D1W0	Putative uncharacterized protein OS=Aspergillus terreus (strain NIH 2624 / FGSC A1156) GN=ATEG_00074 PE=4 SV=1 - [Q0D1W0_ASPTN]	3.98	18	1	2	4	1.01272	1.08443	0.921024	0.962048	1.02303	0.965538	0.977618	0.683112	452	49.0134	7.44482
A0A0F8U289	Uncharacterized protein OS=Aspergillus rambellii GN=ARAM_001544 PE=4 SV=1 - [A0A0F8U289_9EURO]	2.58	5	1	1	6	1.00841	1.0553	0.940444	1.04727	1.00003	1.00501	1.01603	0.683279	465	51.4304	5.5542
A1C4R6	Ubiquinol-cytochrome C reductase complex core protein 2, putative OS=Aspergillus clavatus (strain ATCC 1007 / CBS 513.65 / DSM 816 / NCTC 3887 / NRRL 1) GN=ACLA_000950 PE=3 SV=1 - [A1C4R6_ASPCL]	9.35	16	4	4	4	1.03828	0.988656	0.995452	0.975169	1.04423	0.964888	0.987396	0.687644	460	48.2881	8.90967
K9J9M6	Heterotrimeric G-protein beta subunit OS=Monascus ruber GN=mgb1 PE=4 SV=1 - [K9J9M6_9EURO]	5.38	20	2	2	3	0.986759	1.00704	0.976416	1.05162	0.875754	0.975994	0.977493	0.688786	353	39.0662	7.12256
A0A0F0IH45	Glutamate dehydrogenase OS=Aspergillus parasiticus SU-1 GN=P875_00127605 PE=3 SV=1 - [A0A0F0IH45_ASPPA]	9.39	24	3	3	4	0.982785	1.02171	1.00451	0.965343	1.03445	1.04437	1.01168	0.689735	458	49.2768	5.93506
A0A017SJ48	Short-chain dehydrogenase/reductase family protein OS=Aspergillus ruber CBS 135680 GN=EURHEDRAFT_410568 PE=3 SV=1 - [A0A017SJ48_9EURO]	11.83	32	1	3	7	0.989319	1.01163	1.00812	0.992124	1.01997	0.979149	0.994074	0.690751	279	29.8393	6.65381
B6HBF6	Pc18g03920 protein OS=Penicillium chrysogenum (strain ATCC 28089 / DSM 1075 / Wisconsin 54-1255) GN=Pc18g03920 PE=4 SV=1 - [B6HBF6_PENCW]	2.45	1	1	1	4	1.01088	0.991858	1.03953	1.00229	1.01149	1.01041	0.994057	0.69224	489	52.8066	8.35303
A0A017SD35	Phosphoglucomutase PgmA OS=Aspergillus ruber CBS 135680 GN=EURHEDRAFT_378161 PE=3 SV=1 - [A0A017SD35_9EURO]	5.42	23	3	3	4	1.00132	0.994818	1.02105	0.979162	1.04206	1.02161	1.0085	0.693025	554	59.9723	6.15088
K9FCA6	Uncharacterized protein OS=Penicillium digitatum (strain PHI26 / CECT 20796) GN=PDIG_75140 PE=4 SV=1 - [K9FCA6_PEND2]	1.79	2	1	1	1	0.902465	1.06483	1.04245	0.894342	1.02489	1.00844	0.972733	0.696871	559	63.9585	5.98584
B8NR06	RNA binding protein (Arp), putative OS=Aspergillus flavus (strain ATCC 200026 / FGSC A1120 / NRRL 3357 / JCM 12722 / SRRC 167) GN=AFLA_003900 PE=4 SV=1 - [B8NR06_ASPFN]	5.41	22	2	2	2	0.959321	1.04257	1.00657	1.00068	1.03676	1.00406	1.01098	0.701284	407	42.335	7.92822
A0A017SKQ4	Uncharacterized protein OS=Aspergillus ruber CBS 135680 GN=EURHEDRAFT_409736 PE=4 SV=1 - [A0A017SKQ4_9EURO]	3.42	11	1	1	1	0.910516	1.08755	1.01299	1.03332	1.03797	1.004	1.02133	0.703767	234	26.6823	4.729
A1C3S4	Alanine--tRNA ligase OS=Aspergillus clavatus (strain ATCC 1007 / CBS 513.65 / DSM 816 / NCTC 3887 / NRRL 1) GN=ALA1 PE=3 SV=1 - [A1C3S4_ASPCL]	3.95	23	2	4	10	1.10019	0.977831	0.963285	1.02193	1.00846	1.06808	1.0188	0.706016	961	107.545	5.8335
A0A0D9N5P2	Succinate dehydrogenase [ubiquinone] flavoprotein subunit, mitochondrial OS=Aspergillus flavus AF70 GN=P034_03525636 PE=3 SV=1 - [A0A0D9N5P2_ASPFL]	5.4	21	1	3	21	1.02786	0.949232	1.03346	0.992516	1.0147	0.966556	0.987782	0.708636	630	69.0121	6.53662
A1CU72	RNP domain protein OS=Aspergillus clavatus (strain ATCC 1007 / CBS 513.65 / DSM 816 / NCTC 3887 / NRRL 1) GN=ACLA_085550 PE=4 SV=1 - [A1CU72_ASPCL]	7.64	1	1	2	21	0.852699	1.08518	1.07175	0.969943	0.919305	1.02463	0.968184	0.714509	419	44.633	9.59814
W6Q194	Adenosylhomocysteinase OS=Penicillium roqueforti FM164 GN=SAH1 PE=3 SV=1 - [W6Q194_PENRO]	19.64	9	2	8	85	1.09389	0.953187	0.967705	1.03453	0.9226	0.993109	0.978594	0.717339	448	48.8438	5.92236
A0A0D9M8B1	Uncharacterized protein OS=Penicillium solitum GN=U727_0043172031 PE=4 SV=1 - [A0A0D9M8B1_9EURO]	3.24	1	1	1	1	0.943293	1.07103	0.996647	1.05345	1.06634	0.951603	1.02007	0.717497	216	23.836	9.90576
A0A084BIC2	Uncharacterized protein OS=Aspergillus fumigatus var. RP-2014 GN=BA78_3493 PE=4 SV=1 - [A0A084BIC2_ASPFM]	0.58	4	1	1	5	0.935142	1.05638	0.979437	1.02205	0.938301	0.960113	0.983002	0.717892	1207	136.112	6.87354
A0A0A2J6K4	Glycoside hydrolase, family 13 OS=Penicillium expansum GN=PEXP_038640 PE=4 SV=1 - [A0A0A2J6K4_PENEN]	4.09	1	1	1	1	1.04089	1.02012	0.949647	0.965228	0.995427	1.01389	0.988008	0.717976	489	51.6832	4.64014
A0A0F0HYK0	Uncharacterized protein OS=Aspergillus parasiticus SU-1 GN=P875_00053247 PE=3 SV=1 - [A0A0F0HYK0_ASPPA]	1.11	1	1	1	1	1.07445	0.96726	0.967087	1.02827	0.995272	1.02863	1.01442	0.718923	722	77.7167	6.25244
A0A0A2KDG7	Eukaryotic translation initiation factor 3 subunit B OS=Penicillium expansum GN=PRT1 PE=3 SV=1 - [A0A0A2KDG7_PENEN]	1.35	6	1	1	1	0.99286	0.971057	1.04324	1.02328	1.11243	0.935574	1.02133	0.718996	742	84.6846	5.09717
A1CAP3	Protein transport protein Sec61 alpha subunit, putative OS=Aspergillus clavatus (strain ATCC 1007 / CBS 513.65 / DSM 816 / NCTC 3887 / NRRL 1) GN=ACLA_012390 PE=3 SV=1 - [A1CAP3_ASPCL]	1.8	5	1	1	1	0.984661	0.960171	1.0616	1.05504	1.00539	0.988189	1.01403	0.719952	445	48.4786	7.72314
A0A0F7TK75	Putative U1 snRNP component OS=Penicillium brasilianum GN=PMG11_01682 PE=4 SV=1 - [A0A0F7TK75_9EURO]	8.96	7	1	1	1	0.949606	1.03984	1.02013	1.12378	0.895274	0.898522	0.96943	0.722403	201	19.569	10.8433
E9ABC0	Beta-1 and beta-2 tubulin (Fragment) OS=Aspergillus rugulosus GN=benA PE=3 SV=1 - [E9ABC0_9EURO]	27.3	1338	1	9	175	1.01746	0.989044	0.976585	0.977323	1.02429	1.00202	1.00689	0.725487	282	30.9772	6.06201
B8NC33	Dynamin GTPase, putative OS=Aspergillus flavus (strain ATCC 200026 / FGSC A1120 / NRRL 3357 / JCM 12722 / SRRC 167) GN=AFLA_038280 PE=4 SV=1 - [B8NC33_ASPFN]	1.73	3	1	1	1	0.967212	1.10071	0.945052	1.0475	1.01476	1.00678	1.01861	0.728452	751	85.2253	7.72314
A0A0F8UWR5	Uncharacterized protein OS=Aspergillus ochraceoroseus GN=AOCH_007166 PE=3 SV=1 - [A0A0F8UWR5_9EURO]	1.2	27	1	1	1	0.954917	0.970789	1.08058	0.932711	1.02077	0.999934	0.982412	0.730012	584	64.9051	7.78174
A1DMI4	Methionine-R-sulfoxide reductase SelR, putative OS=Neosartorya fischeri (strain ATCC 1020 / DSM 3700 / FGSC A1164 / NRRL 181) GN=NFIA_053510 PE=4 SV=1 - [A1DMI4_NEOFI]	7.8	6	1	1	1	1.02744	0.989615	0.991789	0.932149	1.03483	1.0962	1.01806	0.732488	141	15.6884	6.771
A0A0D9MKS5	RNA helicase ATP-dependent DEAD-box OS=Penicillium solitum GN=U727_0043009071 PE=3 SV=1 - [A0A0D9MKS5_9EURO]	6.62	41	4	4	6	1.02269	0.952674	1.04671	0.967311	1.00875	1.01129	0.988508	0.732701	634	67.8783	7.57666
A0A0A2IB61	Uncharacterized protein OS=Penicillium expansum GN=PEX1_093100 PE=4 SV=1 - [A0A0A2IB61_PENEN]	2.79	9	1	1	1	1.07709	0.922116	1.00742	1.09741	0.989685	0.983361	1.02123	0.732865	394	44.9862	8.00146
A0A0A2L4M3	Uncharacterized protein OS=Penicillium italicum GN=PITC_044420 PE=4 SV=1 - [A0A0A2L4M3_PENIT]	5.59	2	1	1	2	1.01583	0.756616	1.22464	0.661957	1.13751	0.984128	0.928765	0.733415	304	34.4873	5.69385
A0A0F7TEL8	Putative 40S ribosomal protein S26E OS=Penicillium brasilianum GN=PMG11_00670 PE=4 SV=1 - [A0A0F7TEL8_9EURO]	26.05	8	1	3	17	0.985525	1.05262	0.972862	1.06021	0.924024	0.975608	0.983007	0.733867	119	13.4732	11.0337
A0A0F8US47	Putative mitochondrial F1F0 ATP synthase subunit F (Atp17) OS=Aspergillus rambellii GN=ARAM_001432 PE=4 SV=1 - [A0A0F8US47_9EURO]	7.45	3	1	1	3	0.991377	0.986681	1.07679	0.951587	1.04447	1.01506	0.985682	0.734636	94	10.3295	10.272
A0A0F7TRI8	Putative Aldehyde dehydrogenase (NAD ) OS=Penicillium brasilianum GN=PMG11_07952 PE=3 SV=1 - [A0A0F7TRI8_9EURO]	2.19	1	1	1	1	0.973805	0.925104	1.10555	0.999682	0.973619	0.972603	0.980511	0.738897	502	53.9515	5.79541
A0A017SID8	Curved DNA-binding protein (Fragment) OS=Aspergillus ruber CBS 135680 GN=EURHEDRAFT_440081 PE=4 SV=1 - [A0A017SID8_9EURO]	3.67	1	1	1	6	1.04542	1.01142	0.866023	0.917009	0.971178	0.972617	0.978768	0.739274	409	44.5034	7.98682
A0A0F0IIB0	ATP-dependent 6-phosphofructokinase OS=Aspergillus parasiticus SU-1 GN=P875_00010143 PE=3 SV=1 - [A0A0F0IIB0_ASPPA]	3.57	21	2	3	7	0.954671	0.975343	1.0913	1.00809	0.987204	0.979687	0.984663	0.73967	785	85.8871	6.82959
B0Y2A5	NAD dependent epimerase/dehydratase family protein OS=Neosartorya fumigata (strain CEA10 / CBS 144.89 / FGSC A1163) GN=AFUB_050770 PE=4 SV=1 - [B0Y2A5_ASPFC]	3.29	23	1	1	2	1.09311	1.1594	0.761914	1.06421	1.08973	0.99253	1.0438	0.745117	304	33.8383	5.75732
A2QAW3	Aspergillus niger contig An01c0390, genomic contig OS=Aspergillus niger (strain CBS 513.88 / FGSC A1513) GN=An01g13000 PE=4 SV=1 - [A2QAW3_ASPNC]	1.49	5	1	1	2	1.0259	1.14154	0.848279	0.918073	1.02027	0.983204	0.968772	0.745802	605	64.9869	6.48096
A0A0F7VET6	Putative KH domain RNA binding protein OS=Penicillium brasilianum GN=PMG11_05208 PE=4 SV=1 - [A0A0F7VET6_9EURO]	11.68	13	1	5	9	1.03429	1.04128	0.925564	1.03038	0.965184	0.960766	0.985071	0.749751	471	49.2228	6.85889
B8N6I1	Alcohol dehydrogenase, zinc-containing OS=Aspergillus flavus (strain ATCC 200026 / FGSC A1120 / NRRL 3357 / JCM 12722 / SRRC 167) GN=AFLA_014940 PE=3 SV=1 - [B8N6I1_ASPFN]	4.72	1	1	1	1	0.937403	1.21014	0.870158	0.916241	1.04624	0.941245	0.962231	0.750053	360	38.54	5.57959
I8A1Q6	Diphthine synthase OS=Aspergillus oryzae (strain 3.042) GN=Ao3042_04659 PE=4 SV=1 - [I8A1Q6_ASPO3]	6.02	5	1	1	1	0.932669	1.11837	0.962031	0.953505	1.04108	0.95241	0.978071	0.750627	249	27.6442	5.51611
A5ABV5	Aspergillus niger contig An15c0010, genomic contig OS=Aspergillus niger (strain CBS 513.88 / FGSC A1513) GN=An15g00080 PE=4 SV=1 - [A5ABV5_ASPNC]	11.76	9	2	2	3	1.02187	0.952506	1.04711	1.04248	0.933022	1.10329	1.01896	0.755562	153	16.5938	10.4185
A0A017SN18	Putative t-complex protein 1 zeta subunit OS=Aspergillus ruber CBS 135680 GN=EURHEDRAFT_409523 PE=3 SV=1 - [A0A017SN18_9EURO]	6.12	22	3	3	7	0.981593	1.0391	0.974669	1.01369	0.937969	1.01153	0.989258	0.755745	539	58.4206	6.49365
C8V449	Phosphoribosyl-aminoimidazole carboxylase (AFU_orthologue AFUA_4G12600) OS=Emericella nidulans (strain FGSC A4 / ATCC 38163 / CBS 112.46 / NRRL 194 / M139) GN=ANIA_03626 PE=3 SV=1 - [C8V449_EMENI]	1.24	26	1	1	1	0.964697	0.987141	1.05547	0.990157	0.991239	1.06195	1.01198	0.756631	564	61.3676	6.68311
A0A017S388	Tubulin-domain-containing protein OS=Aspergillus ruber CBS 135680 GN=EURHEDRAFT_381738 PE=3 SV=1 - [A0A017S388_9EURO]	8.2	5	1	3	6	1.09507	0.954732	0.958838	0.945988	1.00167	1.0113	0.983485	0.758947	451	50.4468	5.04639
B6H721	Pc16g01190 protein OS=Penicillium chrysogenum (strain ATCC 28089 / DSM 1075 / Wisconsin 54-1255) GN=Pc16g01190 PE=4 SV=1 - [B6H721_PENCW]	0.88	6	1	1	1	1.06115	0.945456	1.00081	1.01824	0.969675	0.983742	0.988108	0.759654	793	83.7825	5.021
A0A0F7TFS3	Putative Leucine rich repeat domain-containing protein OS=Penicillium brasilianum GN=PMG11_00669 PE=4 SV=1 - [A0A0F7TFS3_9EURO]	1.51	1	1	1	1	0.911257	1.0959	1.00432	0.996736	0.904269	1.04474	0.978174	0.761369	862	95.5153	6.62451
Q0CTH4	Elongation factor 1-alpha OS=Aspergillus terreus (strain NIH 2624 / FGSC A1156) GN=ATEG_03010 PE=3 SV=1 - [Q0CTH4_ASPTN]	21.96	137	1	10	224	0.987915	1.02389	1.00205	0.986288	0.999054	1.04992	1.0071	0.762733	460	49.759	9.05615
A0A084BRD5	T complex protein 1 theta subunit OS=Aspergillus fumigatus var. RP-2014 GN=BA78_5494 PE=3 SV=1 - [A0A084BRD5_ASPFM]	10.93	63	3	6	11	1.01744	1.0329	0.962613	1.04247	0.981831	1.01522	1.00882	0.764455	567	61.391	5.2876
A1DB08	Acetyl-CoA acetyltransferase, putative OS=Neosartorya fischeri (strain ATCC 1020 / DSM 3700 / FGSC A1164 / NRRL 181) GN=NFIA_096700 PE=3 SV=1 - [A1DB08_NEOFI]	4.27	7	1	2	19	1.09548	0.987602	0.916294	0.989158	1.04696	1.01572	1.01749	0.765202	398	40.8564	7.12256
A2R800	Aspergillus niger contig An16c0190, genomic contig OS=Aspergillus niger (strain CBS 513.88 / FGSC A1513) GN=An16g05340 PE=4 SV=1 - [A2R800_ASPNC]	4.79	9	1	2	3	1.03227	0.958072	1.01013	1.00131	0.963648	1.01042	0.991635	0.765817	355	37.5519	7.18115
A0A0F8WSX8	Mitochondrial peroxiredoxin PRX1 OS=Aspergillus rambellii GN=ARAM_006171 PE=4 SV=1 - [A0A0F8WSX8_9EURO]	7.62	7	1	2	7	1.08044	0.970739	0.956724	0.996986	1.02001	1.02939	1.01279	0.766069	223	24.5827	5.92236
A0A0F8UXK2	Valyl-tRNA synthetase OS=Aspergillus ochraceoroseus GN=AOCH_005252 PE=3 SV=1 - [A0A0F8UXK2_9EURO]	0.96	15	1	1	1	1.06678	0.898504	1.03995	0.973136	1.02737	0.950509	0.981958	0.766893	1040	117.954	6.56592
A1CNX3	Acyl-CoA dehydrogenase, putative OS=Aspergillus clavatus (strain ATCC 1007 / CBS 513.65 / DSM 816 / NCTC 3887 / NRRL 1) GN=ACLA_020510 PE=3 SV=1 - [A1CNX3_ASPCL]	5.95	18	2	2	4	0.986128	0.977184	1.02824	1.0199	0.965292	1.03059	1.0081	0.76843	437	47.3553	6.94678
A0A0D9MGB3	Small GTPase superfamily Ras type OS=Penicillium solitum GN=U727_0043070011 PE=4 SV=1 - [A0A0D9MGB3_9EURO]	4.59	45	2	4	9	0.998464	1.0048	1.05788	0.98095	1.03728	1.01923	0.992265	0.769	872	96.2703	6.55127
A0A0G4P075	Mitochondrial substrate carrier OS=Penicillium camembertii GN=PCAMFM013_S003g000527 PE=4 SV=1 - [A0A0G4P075_PENCA]	3.61	9	1	1	2	1.08812	0.921535	0.997034	1.11576	0.838066	0.967729	0.971686	0.776798	305	33.3663	9.49561
Q0CJV0	Putative uncharacterized protein OS=Aspergillus terreus (strain NIH 2624 / FGSC A1156) GN=ATEG_06034 PE=4 SV=1 - [Q0CJV0_ASPTN]	1.22	14	2	2	2	1.06626	1.00335	0.933607	0.955725	0.87766	1.10175	0.977333	0.780217	1308	141.672	7.06396
A0A017SHF4	Citrate synthase OS=Aspergillus ruber CBS 135680 GN=EURHEDRAFT_401487 PE=4 SV=1 - [A0A017SHF4_9EURO]	13.55	16	1	8	47	0.974956	1.12915	0.906508	0.863836	1.08954	0.974974	0.972676	0.781949	657	71.3068	8.04541
A0A017SC87	Protein disulfide-isomerase OS=Aspergillus ruber CBS 135680 GN=EURHEDRAFT_459386 PE=3 SV=1 - [A0A017SC87_9EURO]	3.94	20	2	2	4	0.974765	1.01039	1.00211	1.01707	0.983414	0.971425	0.994858	0.783099	507	55.5069	4.95752
A1C6H0	3-isopropylmalate dehydratase OS=Aspergillus clavatus (strain ATCC 1007 / CBS 513.65 / DSM 816 / NCTC 3887 / NRRL 1) GN=ACLA_070230 PE=3 SV=1 - [A1C6H0_ASPCL]	3.97	8	1	2	2	0.904476	1.04856	1.05596	0.970468	1.08917	1.00293	1.01781	0.783261	780	84.5287	5.85889
Q0CAA7	Putative uncharacterized protein OS=Aspergillus terreus (strain NIH 2624 / FGSC A1156) GN=ATEG_09377 PE=3 SV=1 - [Q0CAA7_ASPTN]	4.48	22	2	2	2	1.03099	1.02584	0.951194	1.03635	1.00139	0.935913	0.988571	0.784205	446	49.0165	8.96826
A0A0F8UII9	Transcription initiation factor IIF subunit alpha OS=Aspergillus rambellii GN=ARAM_006944 PE=4 SV=1 - [A0A0F8UII9_9EURO]	3.03	1	1	1	1	1.03324	0.785645	1.18003	1.00548	1.06102	1.0344	1.03401	0.784397	726	80.7774	9.46631
G7XFV5	Uncharacterized protein (Fragment) OS=Aspergillus kawachii (strain NBRC 4308) GN=AKAW_03994 PE=4 SV=1 - [G7XFV5_ASPKW]	3.66	1	1	1	1	0.977411	0.984495	1.04556	0.931984	1.11922	1.00742	1.01701	0.785311	328	38.4304	8.01611
A0A0F8V072	Uncharacterized protein (Fragment) OS=Aspergillus ochraceoroseus GN=AOCH_001845 PE=4 SV=1 - [A0A0F8V072_9EURO]	1.38	2	1	1	1	0.969673	0.945977	1.08974	0.974585	1.09788	0.865142	0.977444	0.793152	798	86.8219	4.99561
Q5AQL1	Alanine--tRNA ligase OS=Emericella nidulans (strain FGSC A4 / ATCC 38163 / CBS 112.46 / NRRL 194 / M139) GN=ala1 PE=3 SV=2 - [SYA_EMENI]	3.12	6	1	3	8	0.992448	0.911547	1.10021	0.95961	0.992665	1.00539	0.984509	0.796633	961	107.239	6.06201
A0A0F8U5Y3	Uncharacterized protein OS=Aspergillus ochraceoroseus GN=AOCH_004483 PE=4 SV=1 - [A0A0F8U5Y3_9EURO]	0.87	8	1	1	1	1.04201	0.983596	0.983272	1.10188	1.0103	0.937995	1.01373	0.801635	1037	113.074	5.35107
Q5BCT3	Uncharacterized protein OS=Emericella nidulans (strain FGSC A4 / ATCC 38163 / CBS 112.46 / NRRL 194 / M139) GN=AN1647.2 PE=4 SV=1 - [Q5BCT3_EMENI]	2.49	1	1	1	1	1.00946	1.02846	0.972432	0.999227	1.00481	1.02047	1.0047	0.802366	321	35.5906	9.43701
W6Q4A0	Uncharacterized protein OS=Penicillium roqueforti FM164 GN=PROQFM164_S02g001320 PE=4 SV=1 - [W6Q4A0_PENRO]	1.05	5	1	1	1	1.01633	0.880923	1.10598	1.14746	0.935172	0.829172	0.969555	0.802708	1337	147.836	8.17725
W6QGE4	Biotin/lipoate A/B protein ligase OS=Penicillium roqueforti FM164 GN=PROQFM164_S03g001773 PE=4 SV=1 - [W6QGE4_PENRO]	3.15	1	1	1	1	1.02075	0.94856	1.03736	0.970866	1.19199	0.914901	1.02364	0.802944	444	48.9528	6.94678
A1D6C1	T-complex protein 1 subunit gamma OS=Neosartorya fischeri (strain ATCC 1020 / DSM 3700 / FGSC A1164 / NRRL 181) GN=NFIA_064290 PE=3 SV=1 - [A1D6C1_NEOFI]	12.41	15	2	6	11	0.880596	1.02228	1.12238	1.07552	1.05398	0.958265	1.02066	0.804637	540	59.3548	6.30322
A0A0A2KF97	Glucose-methanol-choline oxidoreductase OS=Penicillium italicum GN=PITC_007240 PE=3 SV=1 - [A0A0A2KF97_PENIT]	2.21	12	1	1	4	1.01223	1.11933	0.875897	1.06141	0.920648	0.961647	0.9788	0.808087	542	59.8012	6.31592
A0A0C5KR76	Translation elongation factor 1-alpha (Fragment) OS=Aspergillus chevalieri GN=tef-1-alpha PE=4 SV=1 - [A0A0C5KR76_9EURO]	33.48	54	1	7	140	0.89007	1.017	1.06296	1.00838	0.984346	1.01831	1.0138	0.808125	221	24.3156	7.86963
A0A0F0I9X9	Uncharacterized protein OS=Aspergillus parasiticus SU-1 GN=P875_00011234 PE=3 SV=1 - [A0A0F0I9X9_ASPPA]	2.14	9	1	1	2	1.10901	0.956736	0.937944	1.04289	1.00793	0.995077	1.01405	0.814083	327	35.1328	5.42725
Q0CHI3	Fimbrin OS=Aspergillus terreus (strain NIH 2624 / FGSC A1156) GN=ATEG_06851 PE=4 SV=1 - [Q0CHI3_ASPTN]	5.58	11	2	3	6	0.909241	0.906673	1.18618	0.916114	1.07211	1.09552	1.0272	0.814295	645	72.1533	5.80811
Q0CWW9	Putative uncharacterized protein OS=Aspergillus terreus (strain NIH 2624 / FGSC A1156) GN=ATEG_01815 PE=4 SV=1 - [Q0CWW9_ASPTN]	6.42	1	1	4	11	1.04636	1.00836	0.955472	1.0286	1.09539	0.927363	1.01367	0.816913	576	63.477	5.41455
A0A0F7TJ49	Putative Deoxyribodipyrimidine photo-lyase OS=Penicillium brasilianum GN=PMG11_02971 PE=4 SV=1 - [A0A0F7TJ49_9EURO]	1.25	1	1	1	1	0.96123	1.01729	1.0302	0.98282	1.06172	0.988627	1.00812	0.817431	641	73.806	8.76318
Q5AQM2	Fatty acid synthase, beta subunit [Source:UniProtKB/TrEMBLAcc:P78616] OS=Emericella nidulans (strain FGSC A4 / ATCC 38163 / CBS 112.46 / NRRL 194 / M139) GN=AN9408.2 PE=4 SV=1 - [Q5AQM2_EMENI]	5.06	26	11	11	34	1.00374	1.02588	0.980363	0.996851	1.00852	1.01509	1.00348	0.817514	2093	232.238	6.25244
A0A084BN09	ABC multidrug transporter OS=Aspergillus fumigatus var. RP-2014 GN=BA78_3554 PE=4 SV=1 - [A0A084BN09_ASPFM]	1.26	2	1	1	1	1.18949	0.815811	0.998607	0.822136	0.973681	1.10888	0.966971	0.819837	1431	156.779	8.52881
A0A084C2P6	Shugoshin OS=Aspergillus fumigatus var. RP-2014 GN=BA78_3977 PE=4 SV=1 - [A0A084C2P6_ASPFM]	2.64	3	1	1	1	1.0724	0.932347	1.00228	1.02218	0.975636	1.0415	1.01074	0.822358	721	79.8316	8.33838
A1CJ18	ATP-dependent RNA helicase dhh1 OS=Aspergillus clavatus (strain ATCC 1007 / CBS 513.65 / DSM 816 / NCTC 3887 / NRRL 1) GN=dhh1 PE=3 SV=1 - [DHH1_ASPCL]	2.19	13	1	1	1	0.895419	0.918753	1.18821	1.03763	0.954616	0.939258	0.976394	0.822754	503	56.6952	8.80713
W6QLI6	60S ribosomal protein L27 OS=Penicillium roqueforti FM164 GN=rpl27a PE=3 SV=1 - [W6QLI6_PENRO]	8.15	1	1	1	2	0.953479	1.08606	0.961612	0.984304	0.973992	1.01146	0.989538	0.824977	135	15.5605	10.5063
A0A064ALY8	RNA helicase OS=Aspergillus oryzae 100-8 GN=AO1008_11702 PE=3 SV=1 - [A0A064ALY8_ASPOZ]	1.03	14	1	1	1	1.15016	0.789283	1.06227	1.01595	1.03022	1.02997	1.02479	0.830761	1164	128.728	8.08936
A1D3V3	T-complex protein 1, eta subunit, putative OS=Neosartorya fischeri (strain ATCC 1020 / DSM 3700 / FGSC A1164 / NRRL 181) GN=NFIA_017970 PE=3 SV=1 - [A1D3V3_NEOFI]	14.36	22	7	7	9	0.967903	1.00429	1.00677	0.971132	0.99277	1.02954	1.00486	0.830885	564	60.9864	6.25244
A2Q8C3	Aspergillus niger contig An01c0120, genomic contig OS=Aspergillus niger (strain CBS 513.88 / FGSC A1513) GN=An01g03820 PE=4 SV=1 - [A2Q8C3_ASPNC]	10.24	11	1	1	2	1.03219	0.932579	1.0406	1.0208	0.995181	0.96327	0.991308	0.832056	127	12.7676	11.3999
A0A0F0IAL5	Nit1 Nit 2 and related protein and the Nit1-like domain of NitFhit class 10 nitrilase OS=Aspergillus parasiticus SU-1 GN=P875_00010934 PE=4 SV=1 - [A0A0F0IAL5_ASPPA]	5.48	5	1	1	1	0.909712	1.15489	0.949746	1.02972	0.966019	1.07425	1.01846	0.832495	292	31.7544	6.43018
A0A0A2JCT8	Amino acid/polyamine transporter I OS=Penicillium expansum GN=PEX2_058710 PE=4 SV=1 - [A0A0A2JCT8_PENEN]	2.34	3	1	1	1	0.860147	1.0867	1.06303	1.19749	0.854488	1.04008	1.0273	0.833946	555	60.828	8.70459
B6HS95	Pc22g08300 protein OS=Penicillium chrysogenum (strain ATCC 28089 / DSM 1075 / Wisconsin 54-1255) GN=Pc22g08300 PE=4 SV=1 - [B6HS95_PENCW]	5.33	9	2	6	20	1.044	0.945922	1.0111	0.909672	1.04796	1.01085	0.989159	0.8401	1089	122.826	6.49365
G7XCF8	Vacuolar sorting protein 1 OS=Aspergillus kawachii (strain NBRC 4308) GN=AKAW_02634 PE=4 SV=1 - [G7XCF8_ASPKW]	5.76	43	1	4	5	0.983115	1.05168	0.976117	1.06375	0.936264	0.982303	0.990503	0.840486	677	75.4523	7.25439
A2QP59	Peptidyl-prolyl cis-trans isomerase OS=Aspergillus niger (strain CBS 513.88 / FGSC A1513) GN=cypA PE=3 SV=1 - [A2QP59_ASPNC]	9.2	2	1	1	2	1.13304	1.04849	0.832068	1.00786	0.978878	0.969524	0.980975	0.842834	174	18.8615	8.74854
A0A0F8VRE1	Uncharacterized protein OS=Aspergillus rambellii GN=ARAM_002043 PE=4 SV=1 - [A0A0F8VRE1_9EURO]	2.25	1	1	1	1	0.975019	0.968099	1.06349	1.07316	0.932187	0.968489	0.9891	0.844574	711	76.8969	9.20264
A0A0F7TWU7	5'-3' exoribonuclease 1 OS=Penicillium brasilianum GN=PMG11_08996 PE=3 SV=1 - [A0A0F7TWU7_9EURO]	1.01	1	1	1	1	0.985906	1.06894	0.956981	0.992345	1.0199	1.02144	1.00726	0.844659	1393	157.033	6.69775
A0A0F8X8I9	Proteasome subunit alpha type OS=Aspergillus rambellii GN=ARAM_004243 PE=3 SV=1 - [A0A0F8X8I9_9EURO]	20	11	1	5	20	1.06212	1.00835	0.91779	0.986912	0.975099	0.999716	0.991118	0.846017	255	28.2452	6.15088
G7XS84	60S ribosomal protein L23 OS=Aspergillus kawachii (strain NBRC 4308) GN=AKAW_08037 PE=3 SV=1 - [G7XS84_ASPKW]	22.73	14	3	4	71	1.00224	0.995754	0.985609	1.0126	0.992206	0.984732	1.00199	0.847345	154	16.9916	10.3159
A0A0F8WZQ7	Uncharacterized protein OS=Aspergillus ochraceoroseus GN=AOCH_003309 PE=4 SV=1 - [A0A0F8WZQ7_9EURO]	4.26	15	1	1	3	1.00358	1.02102	0.983788	1.03887	1.01425	0.969364	1.00469	0.848181	352	38.8097	5.98584
Q0CS30	NEDD8-conjugating enzyme Ubc12 OS=Aspergillus terreus (strain NIH 2624 / FGSC A1156) GN=ATEG_03504 PE=3 SV=1 - [Q0CS30_ASPTN]	6.7	1	1	1	1	0.971738	1.04363	0.994893	1.093	1.10769	0.736129	0.975606	0.852334	194	21.8332	8.55811
A1CPY9	Cell wall biogenesis protein phosphatase Ssd1, putative OS=Aspergillus clavatus (strain ATCC 1007 / CBS 513.65 / DSM 816 / NCTC 3887 / NRRL 1) GN=ACLA_024250 PE=4 SV=1 - [A1CPY9_ASPCL]	2.58	11	1	3	9	0.992709	0.91703	1.09474	1.00127	0.981985	1.05443	1.01105	0.852598	1316	144.731	7.37158
Q0CV61	GTP-binding protein ryh1 OS=Aspergillus terreus (strain NIH 2624 / FGSC A1156) GN=ATEG_02423 PE=4 SV=1 - [Q0CV61_ASPTN]	15.23	38	1	2	4	1.11352	0.870606	1.02078	0.972812	1.05285	1.02317	1.01462	0.853824	151	17.0246	5.66846
A0A0D9N336	Nucleosome assembly protein NAP OS=Aspergillus flavus AF70 GN=P034_02677253 PE=3 SV=1 - [A0A0D9N336_ASPFL]	10.06	16	3	3	18	0.955083	1.07781	0.982168	0.97776	1.01029	1.05217	1.00834	0.854901	308	34.6005	6.15088
K9FTH4	ABC transporter, putative OS=Penicillium digitatum (strain Pd1 / CECT 20795) GN=PDIP_87640 PE=3 SV=1 - [K9FTH4_PEND1]	1.53	1	1	1	1	1.07817	0.996973	0.935199	0.968435	0.94875	1.06162	0.989522	0.855353	1111	121.355	6.80029
Q5BAG3	Uncharacterized protein OS=Emericella nidulans (strain FGSC A4 / ATCC 38163 / CBS 112.46 / NRRL 194 / M139) GN=AN2467.2 PE=4 SV=1 - [Q5BAG3_EMENI]	2.44	1	1	1	1	1.10129	1.13102	0.785164	0.994651	0.963739	1.12968	1.0234	0.85625	696	74.0588	9.72998
A0A017SM80	Ribosomal protein L34 protein OS=Aspergillus ruber CBS 135680 GN=EURHEDRAFT_409364 PE=4 SV=1 - [A0A017SM80_9EURO]	23.48	17	3	3	29	1.05181	0.979064	0.954693	0.98464	1.00358	1.01489	1.00588	0.857165	115	13.0712	10.7847
Q5B1R0	Uncharacterized protein OS=Emericella nidulans (strain FGSC A4 / ATCC 38163 / CBS 112.46 / NRRL 194 / M139) GN=AN5520.2 PE=4 SV=1 - [Q5B1R0_EMENI]	17.37	18	1	5	24	1.00081	0.97795	1.0377	0.948585	1.07466	0.968962	0.991961	0.859314	259	28.925	10.2134
Q0CF93	Putative uncharacterized protein OS=Aspergillus terreus (strain NIH 2624 / FGSC A1156) GN=ATEG_07641 PE=4 SV=1 - [Q0CF93_ASPTN]	2.1	1	1	1	1	1.2005	0.997402	0.815209	1.03006	0.96779	0.95073	0.978582	0.859348	1093	123.132	6.01123
A0A0F8WYF7	Pre-rRNA processing nucleolar protein OS=Aspergillus rambellii GN=ARAM_002779 PE=4 SV=1 - [A0A0F8WYF7_9EURO]	2.6	24	1	1	1	0.957242	1.08565	0.969112	1.20804	0.91701	0.817153	0.976827	0.860526	500	55.6371	8.90967
Q0CNW8	Predicted protein OS=Aspergillus terreus (strain NIH 2624 / FGSC A1156) GN=ATEG_04616 PE=4 SV=1 - [Q0CNW8_ASPTN]	2.81	1	1	1	5	0.931378	0.976654	1.0755	0.937123	1.05178	0.964554	0.98992	0.863796	320	35.3086	9.36377
A0A0F7TPC9	Putative Ribonucleoside-diphosphate reductase M2 subunit OS=Penicillium brasilianum GN=PMG11_07260 PE=4 SV=1 - [A0A0F7TPC9_9EURO]	1.97	1	1	1	1	0.983121	0.932457	1.08945	0.957463	1.02209	1.05478	1.00975	0.866152	406	45.972	5.37646
A0A0F8U727	Uncharacterized protein OS=Aspergillus ochraceoroseus GN=AOCH_003946 PE=4 SV=1 - [A0A0F8U727_9EURO]	1.59	14	1	1	1	1.02785	0.951256	1.02785	1.03707	0.930274	1.01731	0.992582	0.866745	503	53.2907	5.22412
A1CKR8	Fructose-bisphosphate aldolase, class II OS=Aspergillus clavatus (strain ATCC 1007 / CBS 513.65 / DSM 816 / NCTC 3887 / NRRL 1) GN=ACLA_039570 PE=4 SV=1 - [A1CKR8_ASPCL]	10.56	2	1	4	44	1.03347	1.06867	0.917664	0.983823	1.01841	0.992987	0.991859	0.869436	360	39.747	5.69385
A0A0F7VB53	Ubiquitin carboxyl-terminal hydrolase OS=Penicillium brasilianum GN=PMG11_03825 PE=3 SV=1 - [A0A0F7VB53_9EURO]	3.45	1	1	1	2	1.08197	0.978768	0.948783	0.970816	1.01438	1.04821	1.00794	0.87138	319	35.6608	5.03369
A1D5X2	Ketol-acid reductoisomerase OS=Neosartorya fischeri (strain ATCC 1020 / DSM 3700 / FGSC A1164 / NRRL 181) GN=NFIA_062770 PE=4 SV=1 - [A1D5X2_NEOFI]	10.86	16	1	5	40	1.04669	0.848343	1.10728	0.965587	1.03556	1.04307	1.01396	0.872998	396	43.9846	9.14404
W6Q581	Isovaleryl-CoA dehydrogenase, mitochondrial OS=Penicillium roqueforti FM164 GN=IVD PE=3 SV=1 - [W6Q581_PENRO]	2.1	1	1	1	1	1.0348	1.02344	0.952443	0.986262	1.00192	1.0098	0.995784	0.881671	428	46.4878	6.46826
W6Q2M2	Armadillo-type fold OS=Penicillium roqueforti FM164 GN=PROQFM164_S02g000923 PE=4 SV=1 - [W6Q2M2_PENRO]	1.08	1	1	1	2	1.14621	1.06889	0.753829	0.750256	1.23456	1.07119	1.02933	0.883627	835	90.2781	5.88428
G7XM64	RNP domain protein (Fragment) OS=Aspergillus kawachii (strain NBRC 4308) GN=AKAW_06108 PE=4 SV=1 - [G7XM64_ASPKW]	5.67	1	1	1	1	0.984541	1.10217	0.92672	1.02861	0.86664	1.16509	1.01557	0.883919	335	34.6458	5.57959
A0A017SG16	Cytochrome P450 OS=Aspergillus ruber CBS 135680 GN=EURHEDRAFT_456185 PE=3 SV=1 - [A0A017SG16_9EURO]	1.41	1	1	1	1	0.934841	0.951804	1.11825	1.01301	1.01954	0.99976	1.00912	0.884018	498	56.5103	8.44092
A0A0A2KDG0	Uncharacterized protein OS=Penicillium italicum GN=PITC_094150 PE=4 SV=1 - [A0A0A2KDG0_PENIT]	5.83	1	1	1	1	1.01387	1.04472	0.952666	1.0603	0.945258	0.985606	0.993326	0.884318	223	25.2048	6.27783
Q1ERI2	Dehydrogenase OS=Monascus purpureus PE=3 SV=1 - [Q1ERI2_MONPU]	3.19	1	1	1	4	0.909119	1.17817	0.919136	1.07348	0.970772	0.918099	0.985341	0.889416	501	54.101	6.46826
B8N801	Uncharacterized protein OS=Aspergillus flavus (strain ATCC 200026 / FGSC A1120 / NRRL 3357 / JCM 12722 / SRRC 167) GN=AFLA_105950 PE=4 SV=1 - [B8N801_ASPFN]	5.04	11	1	1	2	1.04575	1.00082	0.962324	1.01355	1.00777	0.975725	0.996064	0.890112	238	27.1606	5.0083
A0A0F7TT04	Putative Actin interacting protein OS=Penicillium brasilianum GN=PMG11_08521 PE=4 SV=1 - [A0A0F7TT04_9EURO]	2.21	1	1	1	2	1.10081	1.00824	0.898254	0.999729	0.987006	0.99516	0.991553	0.892207	543	60.1157	6.23975
A0A017SCN2	Uncharacterized protein OS=Aspergillus ruber CBS 135680 GN=EURHEDRAFT_403235 PE=4 SV=1 - [A0A017SCN2_9EURO]	2.51	1	1	1	15	1.04014	0.964287	1.01606	0.984078	1.02727	0.99818	0.996372	0.894003	359	39.1419	6.06201
A1CS30	Tubulin alpha-1 subunit OS=Aspergillus clavatus (strain ATCC 1007 / CBS 513.65 / DSM 816 / NCTC 3887 / NRRL 1) GN=ACLA_031860 PE=3 SV=1 - [A1CS30_ASPCL]	14.73	14	1	7	48	0.992847	0.973409	1.02556	0.943296	1.02021	1.01598	0.995879	0.894995	448	50.0483	5.09717
A0A0F7TRK5	Putative Bifunctional purine biosynthesis protein OS=Penicillium brasilianum GN=PMG11_07972 PE=3 SV=1 - [A0A0F7TRK5_9EURO]	8.09	10	1	3	9	0.927233	0.958528	1.13224	0.844984	1.03583	1.09586	0.986306	0.895976	593	64.6666	7.54736
G3XU16	Uncharacterized protein OS=Aspergillus niger (strain ATCC 1015 / CBS 113.46 / FGSC A1144 / LSHB Ac4 / NCTC 3858a / NRRL 328 / USDA 3528.7) GN=ASPNIDRAFT_43941 PE=4 SV=1 - [G3XU16_ASPNA]	5.49	2	1	1	1	0.952969	1.01806	1.03755	0.961604	1.04107	1.02047	1.00484	0.896174	237	26.8646	5.77002
B8N3I8	Polyadenylate-binding protein OS=Aspergillus flavus (strain ATCC 200026 / FGSC A1120 / NRRL 3357 / JCM 12722 / SRRC 167) GN=AFLA_028910 PE=3 SV=1 - [B8N3I8_ASPFN]	10.38	16	3	7	19	0.972223	1.03314	0.950702	1.04247	0.922848	0.973051	0.994013	0.896483	713	77.2913	7.21045
Q5ARA0	Uncharacterized protein OS=Emericella nidulans (strain FGSC A4 / ATCC 38163 / CBS 112.46 / NRRL 194 / M139) GN=AN9180.2 PE=4 SV=1 - [Q5ARA0_EMENI]	2.5	1	1	1	2	1.0317	0.983352	0.981679	0.979098	0.903611	1.09067	0.992209	0.897554	640	69.4552	6.45557
A0A0F7TWQ0	Nucleoside diphosphate kinase OS=Penicillium brasilianum GN=PMG11_08958 PE=3 SV=1 - [A0A0F7TWQ0_9EURO]	31.79	18	4	4	120	0.996807	1.02235	0.981067	0.989223	1.00041	1.00532	0.998244	0.898587	151	16.5545	8.42627
A0A0A2L9L2	Major facilitator superfamily domain, general substrate transporter OS=Penicillium italicum GN=PITC_033170 PE=4 SV=1 - [A0A0A2L9L2_PENIT]	4.6	2	1	1	1	1.04133	1.04891	0.921842	0.92457	1.05311	1.05858	1.00803	0.899805	500	55.0673	8.20654
A0A0F0IL27	PX domain protein OS=Aspergillus parasiticus SU-1 GN=P875_00108900 PE=4 SV=1 - [A0A0F0IL27_ASPPA]	6.77	10	1	1	1	1.08149	0.961522	0.965664	1.06132	0.97832	0.987681	1.0062	0.901744	133	15.784	8.20654
W6QGW1	40S ribosomal protein S13 OS=Penicillium roqueforti FM164 GN=RPS13 PE=3 SV=1 - [W6QGW1_PENRO]	33.11	15	1	5	34	1.09063	0.931354	0.983763	0.9357	1.01194	1.03669	0.992874	0.904468	151	16.8114	10.3745
G7Y1Y9	Geranylgeranyl pyrophosphate synthetase OS=Aspergillus kawachii (strain NBRC 4308) GN=AKAW_11310 PE=4 SV=1 - [G7Y1Y9_ASPKW]	2.77	1	1	1	1	1.16875	0.934228	0.906312	0.958368	0.944253	1.07251	0.988649	0.908062	613	69.5324	6.7124
A0A0D9LSQ2	DNA helicase OS=Penicillium solitum GN=U727_0043316261 PE=3 SV=1 - [A0A0D9LSQ2_9EURO]	3.24	1	1	1	1	0.93241	0.95864	1.11413	1.12153	0.8619	0.987164	0.98849	0.908287	896	100.648	5.42725
B6HV10	Pc22g18630 protein OS=Penicillium chrysogenum (strain ATCC 28089 / DSM 1075 / Wisconsin 54-1255) GN=Pc22g18630 PE=3 SV=1 - [B6HV10_PENCW]	8.85	4	2	7	73	1.04912	0.983391	0.959422	1.03777	0.952143	1.01561	1.00454	0.908738	780	87.2545	6.55127
A0A017S317	Cytochrome P450 OS=Aspergillus ruber CBS 135680 GN=EURHEDRAFT_533771 PE=3 SV=1 - [A0A017S317_9EURO]	3.64	1	1	1	1	1.13329	0.915313	0.958955	0.990661	1.10626	0.939639	1.00964	0.912738	522	59.7529	7.15186
Q0CAJ5	Cell division control protein 12 OS=Aspergillus terreus (strain NIH 2624 / FGSC A1156) GN=ATEG_09289 PE=3 SV=1 - [Q0CAJ5_ASPTN]	4.79	17	1	2	22	1.00429	0.972158	1.00246	0.98086	1.00919	0.984159	0.998426	0.914841	376	43.3024	8.30908
Q0CP19	Acetolactate synthase OS=Aspergillus terreus (strain NIH 2624 / FGSC A1156) GN=ATEG_04565 PE=3 SV=1 - [Q0CP19_ASPTN]	1.42	14	1	1	1	1.03133	1.0087	0.969844	1.04538	0.967798	0.986653	0.996663	0.914994	636	69.1244	7.28369
A1C8N8	Histidine acid phosphatase, putative OS=Aspergillus clavatus (strain ATCC 1007 / CBS 513.65 / DSM 816 / NCTC 3887 / NRRL 1) GN=ACLA_043950 PE=4 SV=1 - [A1C8N8_ASPCL]	3.14	1	1	1	1	0.975717	0.910138	1.11791	0.970792	1.00119	1.0105	0.992917	0.915099	446	49.556	4.85596
A0A084BYV0	Homocysteine synthase CysD OS=Aspergillus fumigatus var. RP-2014 GN=BA78_3340 PE=3 SV=1 - [A0A084BYV0_ASPFM]	4.38	22	2	2	5	0.979224	0.991903	1.03675	1.05351	0.969915	0.973805	0.99646	0.917923	434	46.8798	6.354
Q0CU95	60S ribosomal protein L13 OS=Aspergillus terreus (strain NIH 2624 / FGSC A1156) GN=ATEG_02739 PE=3 SV=1 - [Q0CU95_ASPTN]	28.7	7	2	8	66	1.03319	1.01343	0.974661	0.98625	1.0092	1.01938	0.997863	0.91862	223	25.2287	10.4917
A0A084BRW6	3 ketoacyl CoA ketothiolase Kat1 OS=Aspergillus fumigatus var. RP-2014 GN=BA78_7029 PE=3 SV=1 - [A0A084BRW6_ASPFM]	4.07	20	1	1	1	1.11191	0.922926	0.972615	1.08929	0.960308	0.980276	1.00746	0.919335	270	28.8428	8.42627
A1D591	Branched-chain amino acid aminotransferase OS=Neosartorya fischeri (strain ATCC 1020 / DSM 3700 / FGSC A1164 / NRRL 181) GN=NFIA_022950 PE=3 SV=1 - [A1D591_NEOFI]	2.37	1	1	1	3	0.837089	1.00581	1.16247	0.92794	1.01205	1.03329	0.989325	0.919427	379	40.9637	6.46826
Q0CGN2	Protein arg-6, mitochondrial OS=Aspergillus terreus (strain NIH 2624 / FGSC A1156) GN=ATEG_07160 PE=4 SV=1 - [Q0CGN2_ASPTN]	3.11	22	2	3	5	1.01738	0.984003	0.974786	0.963033	0.999266	1.0205	1.00223	0.921936	901	98.5773	8.14795
A0A0F0IKQ6	Short chain dehydrogenase OS=Aspergillus parasiticus SU-1 GN=P875_00117314 PE=3 SV=1 - [A0A0F0IKQ6_ASPPA]	10.83	32	1	3	7	0.989443	0.898572	1.11549	1.05316	0.861131	1.06094	0.99059	0.922269	277	29.5391	6.88818
B3FH30	Beta tubulin (Fragment) OS=Monascus purpureus PE=4 SV=1 - [B3FH30_MONPU]	32.93	1113	1	2	99	1.00269	0.97883	1.03235	0.990197	0.988923	1.04129	1.00217	0.929635	82	8.91637	5.23682
Q9HEZ7	Transcription elongation complex subunit (Fragment) OS=Emericella nidulans GN=cdc68 PE=4 SV=1 - [Q9HEZ7_EMEND]	6.16	25	1	1	1	0.949077	1.25611	0.815042	1.05075	0.928999	1.00279	0.987519	0.930458	211	24.8999	8.57275
Q5BAJ4	ACL1_NEUCR Probable ATP-citrate synthase subunit 1 (ATP-citrate (Pro-S-)-lyase 1) (Citrate cleavage enzyme subunit 1) OS=Emericella nidulans (strain FGSC A4 / ATCC 38163 / CBS 112.46 / NRRL 194 / M139) GN=AN2436.2 PE=4 SV=1 - [Q5BAJ4_EMENI]	14.2	3	2	8	49	0.996262	1.04845	0.947508	0.980668	0.975036	1.0275	0.996988	0.93296	655	71.5208	8.04541
A0A0F8WZL5	3-hydroxyanthranilate 3,4-dioxygenase OS=Aspergillus rambellii GN=ARAM_005207 PE=4 SV=1 - [A0A0F8WZL5_9EURO]	5.96	1	1	1	4	0.97745	0.956791	1.06118	0.97663	0.995772	1.01442	0.997132	0.936414	151	16.9503	6.30322
A0A064AKT4	Peptide chain release factor 1 OS=Aspergillus oryzae 100-8 GN=AO1008_02030 PE=4 SV=1 - [A0A064AKT4_ASPOZ]	6.68	25	3	3	12	1.0052	0.982696	0.995421	1.00337	0.995838	0.981806	0.999227	0.936576	434	48.5429	5.31299
Q8X1W7	Acid phosphatase OS=Monascus purpureus GN=aph PE=4 SV=1 - [Q8X1W7_MONPU]	4.98	1	2	2	5	0.994313	0.933207	1.08381	1.09497	0.97714	0.954673	1.00513	0.937474	482	52.7455	4.99561
A0A0F8XBT2	60S ribosomal protein (Fragment) OS=Aspergillus rambellii GN=ARAM_007729 PE=4 SV=1 - [A0A0F8XBT2_9EURO]	10	9	1	1	1	0.941964	1.01033	1.05566	1.08074	0.986951	0.952666	1.00413	0.938714	70	8.08131	11.4146
G7XEE5	Cell polarity protein OS=Aspergillus kawachii (strain NBRC 4308) GN=AKAW_03571 PE=4 SV=1 - [G7XEE5_ASPKW]	1.09	1	1	1	1	1.06779	0.921125	1.01746	1.02298	0.974992	1.01901	1.00353	0.942021	915	101.357	5.88428
G3XZT4	Uncharacterized protein OS=Aspergillus niger (strain ATCC 1015 / CBS 113.46 / FGSC A1144 / LSHB Ac4 / NCTC 3858a / NRRL 328 / USDA 3528.7) GN=ASPNIDRAFT_181371 PE=3 SV=1 - [G3XZT4_ASPNA]	26.28	6	1	16	229	0.936265	0.98111	1.0473	0.966059	1.00584	1.00068	1.00267	0.942953	605	66.5331	5.38916
A0A0A2LBA2	Dihydrolipoyl dehydrogenase OS=Penicillium italicum GN=PITC_047650 PE=4 SV=1 - [A0A0A2LBA2_PENIT]	4.88	7	1	3	9	1.0521	0.936011	1.031	0.97179	1.0587	0.99817	1.00316	0.945815	512	54.3013	7.84033
G7X7K3	RNA polymerase II mediator complex component Med8 OS=Aspergillus kawachii (strain NBRC 4308) GN=AKAW_00896 PE=4 SV=1 - [G7X7K3_ASPKW]	6.34	2	1	1	1	0.787672	1.44997	0.788519	1.39627	0.849587	0.840568	1.01991	0.947584	268	28.7403	4.60205
A0A0F0I5A6	VPS28 protein OS=Aspergillus parasiticus SU-1 GN=P875_00034200 PE=4 SV=1 - [A0A0F0I5A6_ASPPA]	4.53	10	1	1	1	1.0695	0.900791	1.03512	0.960612	1.01172	1.02228	0.99641	0.950895	243	26.6625	4.69092
Q0CT17	Methylmalonate-semialdehyde dehydrogenase, mitochondrial OS=Aspergillus terreus (strain NIH 2624 / FGSC A1156) GN=ATEG_03167 PE=3 SV=1 - [Q0CT17_ASPTN]	6.55	24	4	4	5	1.0113	0.958999	1.02744	0.993352	0.983961	1.0248	1.00146	0.95463	550	58.815	6.40479
Q4U3Y3	GalNAc kinase (Fragment) OS=Neosartorya fumigata PE=2 SV=1 - [Q4U3Y3_ASPFM]	3.03	23	1	1	1	1.05413	0.949513	1.00382	1.03908	0.958243	1.01711	1.00232	0.954996	330	37.0049	6.53662
Q0CZN6	2-isopropylmalate synthase OS=Aspergillus terreus (strain NIH 2624 / FGSC A1156) GN=ATEG_00848 PE=3 SV=1 - [Q0CZN6_ASPTN]	4.78	8	2	2	2	1.08346	0.981805	0.941106	1.02016	0.989515	0.988946	0.997421	0.95555	627	69.5274	5.52881
A1CTV7	ATP citrate lyase subunit (Acl), putatibe OS=Aspergillus clavatus (strain ATCC 1007 / CBS 513.65 / DSM 816 / NCTC 3887 / NRRL 1) GN=ACLA_084390 PE=4 SV=1 - [A1CTV7_ASPCL]	9.67	20	2	5	30	1.02333	0.958613	1.01127	0.936123	1.09665	0.969385	1.00299	0.957697	486	52.8056	6.21436
B8NK99	3-oxoacyl-[acyl-carrier-protein] reductase, putative OS=Aspergillus flavus (strain ATCC 200026 / FGSC A1120 / NRRL 3357 / JCM 12722 / SRRC 167) GN=AFLA_089730 PE=3 SV=1 - [B8NK99_ASPFN]	4.91	5	1	1	1	0.940605	1.1226	0.950249	1.05106	0.976076	0.996705	1.00345	0.95896	265	28.5271	5.41455
Q0CDP9	Putative uncharacterized protein OS=Aspergillus terreus (strain NIH 2624 / FGSC A1156) GN=ATEG_08185 PE=4 SV=1 - [Q0CDP9_ASPTN]	1.52	1	1	1	1	1.04068	0.978949	0.988989	1.06821	0.99309	0.94047	0.997724	0.958977	923	100.099	6.12549
B6HE79	Pc20g02050 protein OS=Penicillium chrysogenum (strain ATCC 28089 / DSM 1075 / Wisconsin 54-1255) GN=Pc20g02050 PE=4 SV=1 - [B6HE79_PENCW]	1.32	1	1	1	3	1.06334	0.93493	1.0026	0.963724	0.982005	1.06298	1.00261	0.959221	604	67.1948	9.0708
Q5ATW1	HS90_PODAN HEAT SHOCK PROTEIN 90 HOMOLOG (SUPPRESSOR OF VEGETATIVE INCOMPATIBILITY MOD-E) OS=Emericella nidulans (strain FGSC A4 / ATCC 38163 / CBS 112.46 / NRRL 194 / M139) GN=AN8269.2 PE=3 SV=1 - [Q5ATW1_EMENI]	16.14	1	1	11	123	0.976951	1.03112	1.00168	0.999993	1.01144	1.0008	1.00083	0.961289	700	79.7608	4.99561
A0A0F7TYC2	ATP-dependent 6-phosphofructokinase OS=Penicillium brasilianum GN=PMG11_10187 PE=3 SV=1 - [A0A0F7TYC2_9EURO]	2.63	12	1	2	6	1.06502	1.00862	0.937633	0.984299	0.93819	1.09746	1.00288	0.963884	797	86.8811	7.76709
A0A017S8E1	Ribosomal protein S28e OS=Aspergillus ruber CBS 135680 GN=EURHEDRAFT_460765 PE=4 SV=1 - [A0A017S8E1_9EURO]	16.67	7	1	1	19	1.00066	1.02146	0.980922	0.992535	1.01033	0.998348	0.999391	0.964386	54	5.93011	10.8726
A1CH68	Translation initiation factor EF-2 gamma subunit, putative OS=Aspergillus clavatus (strain ATCC 1007 / CBS 513.65 / DSM 816 / NCTC 3887 / NRRL 1) GN=ACLA_046890 PE=4 SV=1 - [A1CH68_ASPCL]	6.59	14	1	3	5	1.0014	1.10549	0.907083	0.947751	0.961316	1.09438	0.996508	0.964442	516	56.2654	7.00537
A0A017SJX9	Nucleic acid-binding protein OS=Aspergillus ruber CBS 135680 GN=EURHEDRAFT_476209 PE=4 SV=1 - [A0A017SJX9_9EURO]	1.05	1	1	1	1	1.26242	0.996481	0.755565	0.909866	0.759337	1.37617	1.01025	0.967331	1818	200.045	5.70654
W6Q6H3	Nucleotide-binding, alpha-beta plait OS=Penicillium roqueforti FM164 GN=PROQFM164_S02g002096 PE=4 SV=1 - [W6Q6H3_PENRO]	12.87	1	1	1	1	0.921907	1.24221	0.854811	1.02192	1.05154	0.960256	1.0049	0.969842	171	18.1295	7.13721
A2QAR0	Aspergillus niger contig An01c0370, genomic contig OS=Aspergillus niger (strain CBS 513.88 / FGSC A1513) GN=An01g12420 PE=3 SV=1 - [A2QAR0_ASPNC]	12.5	14	2	3	8	1.02957	0.948507	1.01707	0.969411	1.00857	1.0137	0.998841	0.969909	184	20.4429	10.5796
Q0C8C7	Putative uncharacterized protein OS=Aspergillus terreus (strain NIH 2624 / FGSC A1156) GN=ATEG_10057 PE=4 SV=1 - [Q0C8C7_ASPTN]	5.91	4	1	2	4	0.936708	0.980489	1.08207	0.986556	1.06448	0.954675	1.00215	0.97017	406	43.7952	8.20654
Q5BBA6	Uncharacterized protein OS=Emericella nidulans (strain FGSC A4 / ATCC 38163 / CBS 112.46 / NRRL 194 / M139) GN=AN2174.2 PE=3 SV=1 - [Q5BBA6_EMENI]	2.95	15	1	5	8	0.996122	0.908201	1.09849	1.00425	0.98077	1.01132	0.997845	0.970999	1491	166.909	6.12549
A1CAI3	Putative uncharacterized protein OS=Aspergillus clavatus (strain ATCC 1007 / CBS 513.65 / DSM 816 / NCTC 3887 / NRRL 1) GN=ACLA_011780 PE=4 SV=1 - [A1CAI3_ASPCL]	30.77	1	1	1	1	1.00528	1.04309	0.962609	0.962878	1.04068	1.00439	0.99899	0.976487	65	7.08455	7.25439
Q0CCS9	Putative uncharacterized protein OS=Aspergillus terreus (strain NIH 2624 / FGSC A1156) GN=ATEG_08505 PE=3 SV=1 - [Q0CCS9_ASPTN]	7.25	11	1	2	9	0.945917	1.03071	1.04556	1.03027	0.989817	1.00507	1.00098	0.977605	345	39.0401	7.60596
A0A017SFY3	Uncharacterized protein OS=Aspergillus ruber CBS 135680 GN=EURHEDRAFT_530578 PE=3 SV=1 - [A0A017SFY3_9EURO]	5.07	1	1	2	5	0.874994	1.04542	1.08776	1.0511	0.974879	0.988266	1.00202	0.97805	750	82.1505	7.85498
Q5B2V9	Uncharacterized protein OS=Emericella nidulans (strain FGSC A4 / ATCC 38163 / CBS 112.46 / NRRL 194 / M139) GN=AN5121.2 PE=4 SV=1 - [Q5B2V9_EMENI]	2.91	21	1	1	1	1.04807	0.877002	1.07869	1.02911	0.996111	0.983739	1.00173	0.979731	344	38.4641	6.40479
B6GZ24	Pc12g16540 protein OS=Penicillium chrysogenum (strain ATCC 28089 / DSM 1075 / Wisconsin 54-1255) GN=Pc12g16540 PE=3 SV=1 - [B6GZ24_PENCW]	7.37	22	4	4	13	1.05247	0.976625	0.988072	1.05378	0.97844	0.982209	0.999093	0.979901	556	62.0956	6.06201
Q0CE06	Predicted protein OS=Aspergillus terreus (strain NIH 2624 / FGSC A1156) GN=ATEG_08078 PE=4 SV=1 - [Q0CE06_ASPTN]	1.15	1	1	1	1	1.00471	0.91347	1.0864	1.09664	0.976739	0.925792	0.998202	0.981015	1310	142.951	4.4751
A0A0F0HZB9	Uncharacterized protein OS=Aspergillus parasiticus SU-1 GN=P875_00042789 PE=4 SV=1 - [A0A0F0HZB9_ASPPA]	3.85	3	1	2	20	0.969836	0.926606	1.108	0.87936	1.06014	1.061	0.998688	0.987906	416	45.9674	6.1001
Q0D085	Putative uncharacterized protein OS=Aspergillus terreus (strain NIH 2624 / FGSC A1156) GN=ATEG_00649 PE=4 SV=1 - [Q0D085_ASPTN]	1.17	1	1	1	1	0.980024	1.00613	1.02244	0.99812	1.04581	0.963412	0.999585	0.988397	1107	125.357	8.20654
Q5BCV1	Uncharacterized protein OS=Emericella nidulans (strain FGSC A4 / ATCC 38163 / CBS 112.46 / NRRL 194 / M139) GN=AN1629.2 PE=4 SV=1 - [Q5BCV1_EMENI]	1.2	7	1	1	1	1.29668	0.970745	0.746537	1.10829	0.975689	0.923513	0.997853	0.990425	584	62.7019	9.64209
A0A0F0I7F3	HEAT-like repeat OS=Aspergillus parasiticus SU-1 GN=P875_00064878 PE=4 SV=1 - [A0A0F0I7F3_ASPPA]	0.91	4	1	1	1	0.902751	0.945142	1.15596	0.938342	0.914004	1.15417	1.00089	0.993897	1095	121.55	4.79248
A0A0F0IA99	Major Facilitator Superfamily protein OS=Aspergillus parasiticus SU-1 GN=P875_00064930 PE=4 SV=1 - [A0A0F0IA99_ASPPA]	2.52	1	1	1	1	0.897007	1.00278	1.10677	0.892949	1.20349	0.907889	0.999257	0.995264	713	77.0379	6.96143
A0A0A2J8T0	Uncharacterized protein OS=Penicillium expansum GN=PEX1_032440 PE=4 SV=1 - [A0A0A2J8T0_PENEN]	2.37	26	1	1	1	0.971688	0.897734	1.13364	1.00024	0.979351	1.02242	0.999649	0.996275	507	56.5282	5.87158
